# Supplementary material for: 9-Cyanopyronin probe palette for super-multiplexed vibrational imaging
Source: Nat Commun. 2021 Jul 26;12:4518. doi: 10.1038/s41467-021-24855-6 (PMC8313527; doi:10.1038/s41467-021-24855-6)
Supplement: Supplementary file 4 — Source Data [file 41467_2021_24855_MOESM4_ESM.xlsx]

## Sheet: Figure 2c
Raw data points											Fitted curves
1		2		3		4		5			1		2		3		4		5
Wavenumber (cm-1)	SRS intensity (Arb. Unit)	Wavenumber (cm-1)	SRS intensity (Arb. Unit)	Wavenumber (cm-1)	SRS intensity (Arb. Unit)	Wavenumber (cm-1)	SRS intensity (Arb. Unit)	Wavenumber (cm-1)	SRS intensity (Arb. Unit)		Wavenumber (cm-1)	SRS intensity (Arb. Unit)	Wavenumber (cm-1)	SRS intensity (Arb. Unit)	Wavenumber (cm-1)	SRS intensity (Arb. Unit)	Wavenumber (cm-1)	SRS intensity (Arb. Unit)	Wavenumber (cm-1)	SRS intensity (Arb. Unit)
2285.24	0.0059	2285.24	0	2285.24	0	2285.24	0.02215	2284.15	0.05036		2177.07	0.01363	2175.73	0.02722	2177.07	0.02478	2177.07	0.03097	2177.34	0.02555
2281.15	0.0193	2282.51	0.01928	2282.51	0.01579	2281.15	0.03962	2282.78	0.0451		2177.18	0.01364	2175.84	0.02724	2177.18	0.02479	2177.18	0.03098	2177.45	0.02557
2278.42	0.0217	2279.79	0.03869	2271.61	0.04506	2278.42	0.0469	2278.69	0.05613		2177.29	0.01365	2175.95	0.02725	2177.29	0.0248	2177.29	0.031	2177.56	0.02559
2277.06	0.01812	2278.42	0.0367	2270.25	0.04074	2278.42	0.04158	2275.97	0.0587		2177.4	0.01366	2176.06	0.02727	2177.4	0.02481	2177.4	0.03102	2177.66	0.02562
2271.61	0.0117	2271.61	0.06148	2268.89	0.04029	2271.61	0.07517	2274.61	0.05747		2177.51	0.01367	2176.17	0.02728	2177.51	0.02482	2177.51	0.03103	2177.77	0.02564
2267.53	0.00764	2268.89	0.05697	2264.81	0.02368	2267.53	0.08127	2271.88	0.05752		2177.62	0.01368	2176.28	0.0273	2177.62	0.02483	2177.62	0.03105	2177.88	0.02566
2264.81	0	2263.45	0.03554	2260.73	0.03262	2263.45	0.06366	2267.8	0.06095		2177.72	0.01369	2176.39	0.02731	2177.72	0.02483	2177.72	0.03107	2177.99	0.02568
2262.09	0.00773	2262.09	0.04469	2258.01	0.03786	2260.73	0.07038	2266.44	0.0611		2177.83	0.01369	2176.5	0.02732	2177.83	0.02484	2177.83	0.03109	2178.09	0.0257
2258.01	0.02606	2258.01	0.05492	2253.94	0.07453	2258.01	0.07848	2262.36	0.07108		2177.94	0.0137	2176.61	0.02734	2177.94	0.02485	2177.94	0.0311	2178.2	0.02572
2253.94	0.07516	2255.3	0.0914	2251.22	0.12789	2255.3	0.10426	2261	0.07411		2178.05	0.01371	2176.72	0.02736	2178.05	0.02486	2178.05	0.03112	2178.31	0.02575
2249.87	0.19977	2249.87	0.1953	2247.15	0.31364	2249.87	0.22326	2258.28	0.08373		2178.16	0.01372	2176.83	0.02737	2178.16	0.02487	2178.16	0.03114	2178.41	0.02577
2247.15	0.38239	2247.15	0.43051	2243.09	0.73398	2248.51	0.26084	2255.57	0.0925		2178.27	0.01373	2176.94	0.02739	2178.27	0.02488	2178.27	0.03116	2178.52	0.02579
2244.44	0.74144	2244.44	0.84136	2240.38	1.00128	2244.44	0.59483	2252.85	0.12495		2178.37	0.01374	2177.05	0.0274	2178.37	0.02489	2178.37	0.03117	2178.63	0.02581
2243.09	0.93694	2241.73	0.98787	2234.96	0.57997	2244.44	0.59788	2248.78	0.20112		2178.48	0.01375	2177.16	0.02742	2178.48	0.0249	2178.48	0.03119	2178.73	0.02584
2240.38	0.91048	2237.67	0.59896	2233.61	0.4539	2241.73	0.83432	2247.42	0.19915		2178.59	0.01376	2177.27	0.02743	2178.59	0.0249	2178.59	0.03121	2178.84	0.02586
2237.67	0.51934	2236.32	0.47277	2230.91	0.20702	2240.38	0.91972	2243.36	0.39991		2178.7	0.01377	2177.38	0.02745	2178.7	0.02491	2178.7	0.03123	2178.95	0.02588
2236.32	0.38714	2233.61	0.36942	2228.2	0.11666	2239.03	1.03684	2242	0.51855		2178.81	0.01378	2177.49	0.02746	2178.81	0.02492	2178.81	0.03124	2179.05	0.0259
2234.96	0.24861	2230.91	0.19694	2224.15	0.07888	2236.32	0.9509	2237.94	0.86758		2178.91	0.01379	2177.6	0.02748	2178.91	0.02493	2178.91	0.03126	2179.16	0.02593
2232.26	0.17115	2226.85	0.12079	2220.1	0.02526	2234.96	0.79946	2235.23	1.01828		2179.02	0.0138	2177.71	0.02749	2179.02	0.02494	2179.02	0.03128	2179.27	0.02595
2230.91	0.12581	2224.15	0.08158	2217.4	0.04587	2230.91	0.46581	2232.53	0.82616		2179.13	0.01381	2177.82	0.02751	2179.13	0.02495	2179.13	0.0313	2179.38	0.02597
2226.85	0.06692	2220.1	0.0325	2213.36	0.04288	2228.2	0.33515	2231.18	0.58554		2179.24	0.01382	2177.93	0.02753	2179.24	0.02496	2179.24	0.03132	2179.48	0.026
2224.15	0.04058	2217.4	0.05341	2210.66	0.0387	2224.15	0.13428	2228.47	0.31799		2179.35	0.01383	2178.04	0.02754	2179.35	0.02497	2179.35	0.03134	2179.59	0.02602
2220.1	0.02745	2213.36	0.04844	2207.97	0.03945	2221.45	0.05895	2224.42	0.16827		2179.46	0.01384	2178.15	0.02756	2179.46	0.02498	2179.46	0.03135	2179.7	0.02604
2217.4	0.03609	2210.66	0.04882	2201.24	0.04105	2217.4	0.05183	2223.07	0.11134		2179.56	0.01385	2178.26	0.02757	2179.56	0.02499	2179.56	0.03137	2179.8	0.02607
2214.7	0.03787	2206.62	0.04378	2199.89	0.04994	2214.7	0.04692	2220.37	0.0661		2179.67	0.01387	2178.37	0.02759	2179.67	0.025	2179.67	0.03139	2179.91	0.02609
2209.31	0.04108	2203.93	0.04914	2197.2	0.03666	2210.66	0.03575	2217.67	0.05274		2179.78	0.01388	2178.48	0.02761	2179.78	0.02501	2179.78	0.03141	2180.02	0.02612
2206.62	0.03821	2199.89	0.04503	2194.52	0.04515	2207.97	0.03542	2213.63	0.04185		2179.89	0.01389	2178.58	0.02762	2179.89	0.02502	2179.89	0.03143	2180.12	0.02614
2199.89	0.0267	2197.2	0.04468	2190.49	0.0369	2206.62	0.04325	2212.28	0.03493		2180	0.0139	2178.69	0.02764	2180	0.02503	2180	0.03145	2180.23	0.02617
2198.55	0.03396	2194.52	0.06932	2187.8	0.03156	2199.89	0.05772	2209.58	0.03222		2180.11	0.01391	2178.8	0.02766	2180.11	0.02503	2180.11	0.03147	2180.34	0.02619
2197.2	0.0087	2190.49	0.05641	2183.78	0.0166	2197.2	0.03604	2206.89	0.03012		2180.21	0.01392	2178.91	0.02767	2180.21	0.02504	2180.21	0.03149	2180.44	0.02621
2194.52	0.03414	2187.8	0.04961	2182.43	0.01034	2194.52	0.05861	2204.2	0.032		2180.32	0.01393	2179.02	0.02769	2180.32	0.02505	2180.32	0.03151	2180.55	0.02624
2191.83	0.03136	2183.78	0.02455	2177.07	0.01076	2190.49	0.0457	2201.51	0.02991		2180.43	0.01394	2179.13	0.02771	2180.43	0.02506	2180.43	0.03153	2180.66	0.02626
2186.46	0.0133	2181.09	0.02287			2186.46	0.03277	2198.82	0.02328		2180.54	0.01395	2179.24	0.02772	2180.54	0.02507	2180.54	0.03155	2180.77	0.02629
2183.78	0.01274	2175.73	0.00357			2183.78	0.01643	2196.13	0.02046		2180.65	0.01396	2179.35	0.02774	2180.65	0.02508	2180.65	0.03157	2180.87	0.02631
2181.09	0.01791					2181.09	0.01325	2193.44	0.02186		2180.76	0.01397	2179.46	0.02776	2180.76	0.02509	2180.76	0.03159	2180.98	0.02634
2177.07	0.0211					2177.07	0	2190.76	0.02066		2180.86	0.01398	2179.57	0.02778	2180.86	0.0251	2180.86	0.03161	2181.09	0.02637
								2188.07	0.01404		2180.97	0.01399	2179.68	0.02779	2180.97	0.02511	2180.97	0.03163	2181.19	0.02639
								2185.39	0.01456		2181.08	0.01401	2179.79	0.02781	2181.08	0.02512	2181.08	0.03165	2181.3	0.02642
								2182.7	0.00869		2181.19	0.01402	2179.9	0.02783	2181.19	0.02513	2181.19	0.03167	2181.41	0.02644
								2180.02	0.00636		2181.3	0.01403	2180.01	0.02785	2181.3	0.02515	2181.3	0.03169	2181.51	0.02647
								2177.34	0		2181.41	0.01404	2180.12	0.02786	2181.41	0.02516	2181.41	0.03171	2181.62	0.0265
											2181.51	0.01405	2180.23	0.02788	2181.51	0.02517	2181.51	0.03173	2181.73	0.02652
											2181.62	0.01406	2180.34	0.0279	2181.62	0.02518	2181.62	0.03175	2181.83	0.02655
											2181.73	0.01407	2180.45	0.02792	2181.73	0.02519	2181.73	0.03177	2181.94	0.02658
											2181.84	0.01409	2180.56	0.02794	2181.84	0.0252	2181.84	0.03179	2182.05	0.0266
											2181.95	0.0141	2180.67	0.02795	2181.95	0.02521	2181.95	0.03181	2182.16	0.02663
											2182.05	0.01411	2180.78	0.02797	2182.05	0.02522	2182.05	0.03183	2182.26	0.02666
											2182.16	0.01412	2180.89	0.02799	2182.16	0.02523	2182.16	0.03186	2182.37	0.02668
											2182.27	0.01413	2181	0.02801	2182.27	0.02524	2182.27	0.03188	2182.48	0.02671
											2182.38	0.01415	2181.11	0.02803	2182.38	0.02525	2182.38	0.0319	2182.58	0.02674
											2182.49	0.01416	2181.22	0.02805	2182.49	0.02526	2182.49	0.03192	2182.69	0.02677
											2182.6	0.01417	2181.33	0.02807	2182.6	0.02527	2182.6	0.03194	2182.8	0.0268
											2182.7	0.01418	2181.43	0.02808	2182.7	0.02528	2182.7	0.03197	2182.9	0.02682
											2182.81	0.01419	2181.54	0.0281	2182.81	0.0253	2182.81	0.03199	2183.01	0.02685
											2182.92	0.01421	2181.65	0.02812	2182.92	0.02531	2182.92	0.03201	2183.12	0.02688
											2183.03	0.01422	2181.76	0.02814	2183.03	0.02532	2183.03	0.03203	2183.22	0.02691
											2183.14	0.01423	2181.87	0.02816	2183.14	0.02533	2183.14	0.03206	2183.33	0.02694
											2183.25	0.01424	2181.98	0.02818	2183.25	0.02534	2183.25	0.03208	2183.44	0.02697
											2183.35	0.01426	2182.09	0.0282	2183.35	0.02535	2183.35	0.0321	2183.54	0.027
											2183.46	0.01427	2182.2	0.02822	2183.46	0.02536	2183.46	0.03212	2183.65	0.02703
											2183.57	0.01428	2182.31	0.02824	2183.57	0.02538	2183.57	0.03215	2183.76	0.02706
											2183.68	0.01429	2182.42	0.02826	2183.68	0.02539	2183.68	0.03217	2183.87	0.02709
											2183.79	0.01431	2182.53	0.02828	2183.79	0.0254	2183.79	0.03219	2183.97	0.02712
											2183.9	0.01432	2182.64	0.0283	2183.9	0.02541	2183.9	0.03222	2184.08	0.02715
											2184	0.01433	2182.75	0.02832	2184	0.02542	2184	0.03224	2184.19	0.02718
											2184.11	0.01435	2182.86	0.02834	2184.11	0.02543	2184.11	0.03227	2184.29	0.02721
											2184.22	0.01436	2182.97	0.02836	2184.22	0.02545	2184.22	0.03229	2184.4	0.02724
											2184.33	0.01437	2183.08	0.02838	2184.33	0.02546	2184.33	0.03231	2184.51	0.02727
											2184.44	0.01439	2183.19	0.0284	2184.44	0.02547	2184.44	0.03234	2184.61	0.0273
											2184.55	0.0144	2183.3	0.02842	2184.55	0.02548	2184.55	0.03236	2184.72	0.02733
											2184.65	0.01441	2183.41	0.02844	2184.65	0.0255	2184.65	0.03239	2184.83	0.02736
											2184.76	0.01443	2183.52	0.02846	2184.76	0.02551	2184.76	0.03241	2184.93	0.02739
											2184.87	0.01444	2183.63	0.02849	2184.87	0.02552	2184.87	0.03244	2185.04	0.02743
											2184.98	0.01445	2183.74	0.02851	2184.98	0.02553	2184.98	0.03246	2185.15	0.02746
											2185.09	0.01447	2183.85	0.02853	2185.09	0.02555	2185.09	0.03249	2185.26	0.02749
											2185.19	0.01448	2183.96	0.02855	2185.19	0.02556	2185.19	0.03251	2185.36	0.02752
											2185.3	0.01449	2184.07	0.02857	2185.3	0.02557	2185.3	0.03254	2185.47	0.02756
											2185.41	0.01451	2184.18	0.02859	2185.41	0.02558	2185.41	0.03257	2185.58	0.02759
											2185.52	0.01452	2184.28	0.02862	2185.52	0.0256	2185.52	0.03259	2185.68	0.02762
											2185.63	0.01454	2184.39	0.02864	2185.63	0.02561	2185.63	0.03262	2185.79	0.02766
											2185.74	0.01455	2184.5	0.02866	2185.74	0.02562	2185.74	0.03264	2185.9	0.02769
											2185.84	0.01457	2184.61	0.02868	2185.84	0.02564	2185.84	0.03267	2186	0.02772
											2185.95	0.01458	2184.72	0.0287	2185.95	0.02565	2185.95	0.0327	2186.11	0.02776
											2186.06	0.01459	2184.83	0.02873	2186.06	0.02566	2186.06	0.03272	2186.22	0.02779
											2186.17	0.01461	2184.94	0.02875	2186.17	0.02568	2186.17	0.03275	2186.32	0.02783
											2186.28	0.01462	2185.05	0.02877	2186.28	0.02569	2186.28	0.03278	2186.43	0.02786
											2186.39	0.01464	2185.16	0.0288	2186.39	0.0257	2186.39	0.03281	2186.54	0.0279
											2186.49	0.01465	2185.27	0.02882	2186.49	0.02572	2186.49	0.03283	2186.65	0.02793
											2186.6	0.01467	2185.38	0.02884	2186.6	0.02573	2186.6	0.03286	2186.75	0.02797
											2186.71	0.01468	2185.49	0.02887	2186.71	0.02574	2186.71	0.03289	2186.86	0.028
											2186.82	0.0147	2185.6	0.02889	2186.82	0.02576	2186.82	0.03292	2186.97	0.02804
											2186.93	0.01471	2185.71	0.02891	2186.93	0.02577	2186.93	0.03294	2187.07	0.02807
											2187.04	0.01473	2185.82	0.02894	2187.04	0.02579	2187.04	0.03297	2187.18	0.02811
											2187.14	0.01474	2185.93	0.02896	2187.14	0.0258	2187.14	0.033	2187.29	0.02815
											2187.25	0.01476	2186.04	0.02898	2187.25	0.02581	2187.25	0.03303	2187.39	0.02818
											2187.36	0.01477	2186.15	0.02901	2187.36	0.02583	2187.36	0.03306	2187.5	0.02822
											2187.47	0.01479	2186.26	0.02903	2187.47	0.02584	2187.47	0.03309	2187.61	0.02826
											2187.58	0.01481	2186.37	0.02906	2187.58	0.02586	2187.58	0.03312	2187.71	0.02829
											2187.69	0.01482	2186.48	0.02908	2187.69	0.02587	2187.69	0.03315	2187.82	0.02833
											2187.79	0.01484	2186.59	0.02911	2187.79	0.02589	2187.79	0.03318	2187.93	0.02837
											2187.9	0.01485	2186.7	0.02913	2187.9	0.0259	2187.9	0.03321	2188.04	0.02841
											2188.01	0.01487	2186.81	0.02916	2188.01	0.02592	2188.01	0.03324	2188.14	0.02845
											2188.12	0.01489	2186.92	0.02918	2188.12	0.02593	2188.12	0.03327	2188.25	0.02849
											2188.23	0.0149	2187.03	0.02921	2188.23	0.02595	2188.23	0.0333	2188.36	0.02852
											2188.33	0.01492	2187.13	0.02923	2188.33	0.02596	2188.33	0.03333	2188.46	0.02856
											2188.44	0.01494	2187.24	0.02926	2188.44	0.02598	2188.44	0.03336	2188.57	0.0286
											2188.55	0.01495	2187.35	0.02929	2188.55	0.02599	2188.55	0.03339	2188.68	0.02864
											2188.66	0.01497	2187.46	0.02931	2188.66	0.02601	2188.66	0.03342	2188.78	0.02868
											2188.77	0.01499	2187.57	0.02934	2188.77	0.02602	2188.77	0.03345	2188.89	0.02872
											2188.88	0.015	2187.68	0.02936	2188.88	0.02604	2188.88	0.03349	2189	0.02876
											2188.98	0.01502	2187.79	0.02939	2188.98	0.02606	2188.98	0.03352	2189.1	0.0288
											2189.09	0.01504	2187.9	0.02942	2189.09	0.02607	2189.09	0.03355	2189.21	0.02885
											2189.2	0.01505	2188.01	0.02944	2189.2	0.02609	2189.2	0.03358	2189.32	0.02889
											2189.31	0.01507	2188.12	0.02947	2189.31	0.0261	2189.31	0.03361	2189.43	0.02893
											2189.42	0.01509	2188.23	0.0295	2189.42	0.02612	2189.42	0.03365	2189.53	0.02897
											2189.53	0.01511	2188.34	0.02953	2189.53	0.02614	2189.53	0.03368	2189.64	0.02901
											2189.63	0.01512	2188.45	0.02955	2189.63	0.02615	2189.63	0.03371	2189.75	0.02906
											2189.74	0.01514	2188.56	0.02958	2189.74	0.02617	2189.74	0.03375	2189.85	0.0291
											2189.85	0.01516	2188.67	0.02961	2189.85	0.02619	2189.85	0.03378	2189.96	0.02914
											2189.96	0.01518	2188.78	0.02964	2189.96	0.0262	2189.96	0.03382	2190.07	0.02919
											2190.07	0.0152	2188.89	0.02967	2190.07	0.02622	2190.07	0.03385	2190.17	0.02923
											2190.18	0.01521	2189	0.02969	2190.18	0.02624	2190.18	0.03388	2190.28	0.02927
											2190.28	0.01523	2189.11	0.02972	2190.28	0.02625	2190.28	0.03392	2190.39	0.02932
											2190.39	0.01525	2189.22	0.02975	2190.39	0.02627	2190.39	0.03395	2190.49	0.02936
											2190.5	0.01527	2189.33	0.02978	2190.5	0.02629	2190.5	0.03399	2190.6	0.02941
											2190.61	0.01529	2189.44	0.02981	2190.61	0.02631	2190.61	0.03402	2190.71	0.02945
											2190.72	0.01531	2189.55	0.02984	2190.72	0.02632	2190.72	0.03406	2190.81	0.0295
											2190.83	0.01533	2189.66	0.02987	2190.83	0.02634	2190.83	0.0341	2190.92	0.02954
											2190.93	0.01535	2189.77	0.0299	2190.93	0.02636	2190.93	0.03413	2191.03	0.02959
											2191.04	0.01536	2189.88	0.02993	2191.04	0.02638	2191.04	0.03417	2191.14	0.02964
											2191.15	0.01538	2189.98	0.02996	2191.15	0.02639	2191.15	0.03421	2191.24	0.02968
											2191.26	0.0154	2190.09	0.02999	2191.26	0.02641	2191.26	0.03424	2191.35	0.02973
											2191.37	0.01542	2190.2	0.03002	2191.37	0.02643	2191.37	0.03428	2191.46	0.02978
											2191.47	0.01544	2190.31	0.03005	2191.47	0.02645	2191.47	0.03432	2191.56	0.02983
											2191.58	0.01546	2190.42	0.03008	2191.58	0.02647	2191.58	0.03436	2191.67	0.02988
											2191.69	0.01548	2190.53	0.03011	2191.69	0.02649	2191.69	0.03439	2191.78	0.02992
											2191.8	0.0155	2190.64	0.03014	2191.8	0.02651	2191.8	0.03443	2191.88	0.02997
											2191.91	0.01552	2190.75	0.03017	2191.91	0.02652	2191.91	0.03447	2191.99	0.03002
											2192.02	0.01554	2190.86	0.03021	2192.02	0.02654	2192.02	0.03451	2192.1	0.03007
											2192.12	0.01556	2190.97	0.03024	2192.12	0.02656	2192.12	0.03455	2192.2	0.03012
											2192.23	0.01558	2191.08	0.03027	2192.23	0.02658	2192.23	0.03459	2192.31	0.03017
											2192.34	0.01561	2191.19	0.0303	2192.34	0.0266	2192.34	0.03463	2192.42	0.03022
											2192.45	0.01563	2191.3	0.03034	2192.45	0.02662	2192.45	0.03467	2192.53	0.03027
											2192.56	0.01565	2191.41	0.03037	2192.56	0.02664	2192.56	0.03471	2192.63	0.03033
											2192.67	0.01567	2191.52	0.0304	2192.67	0.02666	2192.67	0.03475	2192.74	0.03038
											2192.77	0.01569	2191.63	0.03043	2192.77	0.02668	2192.77	0.03479	2192.85	0.03043
											2192.88	0.01571	2191.74	0.03047	2192.88	0.0267	2192.88	0.03483	2192.95	0.03048
											2192.99	0.01573	2191.85	0.0305	2192.99	0.02672	2192.99	0.03487	2193.06	0.03054
											2193.1	0.01575	2191.96	0.03054	2193.1	0.02674	2193.1	0.03491	2193.17	0.03059
											2193.21	0.01578	2192.07	0.03057	2193.21	0.02676	2193.21	0.03496	2193.27	0.03064
											2193.32	0.0158	2192.18	0.0306	2193.32	0.02678	2193.32	0.035	2193.38	0.0307
											2193.42	0.01582	2192.29	0.03064	2193.42	0.0268	2193.42	0.03504	2193.49	0.03075
											2193.53	0.01584	2192.4	0.03067	2193.53	0.02683	2193.53	0.03508	2193.59	0.03081
											2193.64	0.01587	2192.51	0.03071	2193.64	0.02685	2193.64	0.03513	2193.7	0.03086
											2193.75	0.01589	2192.62	0.03074	2193.75	0.02687	2193.75	0.03517	2193.81	0.03092
											2193.86	0.01591	2192.73	0.03078	2193.86	0.02689	2193.86	0.03522	2193.92	0.03098
											2193.97	0.01593	2192.84	0.03082	2193.97	0.02691	2193.97	0.03526	2194.02	0.03103
											2194.07	0.01596	2192.94	0.03085	2194.07	0.02693	2194.07	0.0353	2194.13	0.03109
											2194.18	0.01598	2193.05	0.03089	2194.18	0.02695	2194.18	0.03535	2194.24	0.03115
											2194.29	0.016	2193.16	0.03092	2194.29	0.02698	2194.29	0.0354	2194.34	0.03121
											2194.4	0.01603	2193.27	0.03096	2194.4	0.027	2194.4	0.03544	2194.45	0.03126
											2194.51	0.01605	2193.38	0.031	2194.51	0.02702	2194.51	0.03549	2194.56	0.03132
											2194.61	0.01608	2193.49	0.03104	2194.61	0.02704	2194.61	0.03553	2194.66	0.03138
											2194.72	0.0161	2193.6	0.03107	2194.72	0.02707	2194.72	0.03558	2194.77	0.03144
											2194.83	0.01612	2193.71	0.03111	2194.83	0.02709	2194.83	0.03563	2194.88	0.0315
											2194.94	0.01615	2193.82	0.03115	2194.94	0.02711	2194.94	0.03568	2194.98	0.03156
											2195.05	0.01617	2193.93	0.03119	2195.05	0.02714	2195.05	0.03572	2195.09	0.03163
											2195.16	0.0162	2194.04	0.03123	2195.16	0.02716	2195.16	0.03577	2195.2	0.03169
											2195.26	0.01622	2194.15	0.03126	2195.26	0.02718	2195.26	0.03582	2195.31	0.03175
											2195.37	0.01625	2194.26	0.0313	2195.37	0.02721	2195.37	0.03587	2195.41	0.03181
											2195.48	0.01627	2194.37	0.03134	2195.48	0.02723	2195.48	0.03592	2195.52	0.03188
											2195.59	0.0163	2194.48	0.03138	2195.59	0.02726	2195.59	0.03597	2195.63	0.03194
											2195.7	0.01632	2194.59	0.03142	2195.7	0.02728	2195.7	0.03602	2195.73	0.032
											2195.81	0.01635	2194.7	0.03146	2195.81	0.0273	2195.81	0.03607	2195.84	0.03207
											2195.91	0.01638	2194.81	0.0315	2195.91	0.02733	2195.91	0.03612	2195.95	0.03213
											2196.02	0.0164	2194.92	0.03154	2196.02	0.02735	2196.02	0.03617	2196.05	0.0322
											2196.13	0.01643	2195.03	0.03159	2196.13	0.02738	2196.13	0.03622	2196.16	0.03227
											2196.24	0.01646	2195.14	0.03163	2196.24	0.0274	2196.24	0.03628	2196.27	0.03233
											2196.35	0.01648	2195.25	0.03167	2196.35	0.02743	2196.35	0.03633	2196.37	0.0324
											2196.46	0.01651	2195.36	0.03171	2196.46	0.02746	2196.46	0.03638	2196.48	0.03247
											2196.56	0.01654	2195.47	0.03175	2196.56	0.02748	2196.56	0.03644	2196.59	0.03254
											2196.67	0.01656	2195.58	0.0318	2196.67	0.02751	2196.67	0.03649	2196.7	0.03261
											2196.78	0.01659	2195.69	0.03184	2196.78	0.02753	2196.78	0.03654	2196.8	0.03268
											2196.89	0.01662	2195.79	0.03188	2196.89	0.02756	2196.89	0.0366	2196.91	0.03275
											2197	0.01665	2195.9	0.03193	2197	0.02759	2197	0.03665	2197.02	0.03282
											2197.11	0.01668	2196.01	0.03197	2197.11	0.02761	2197.11	0.03671	2197.12	0.03289
											2197.21	0.0167	2196.12	0.03201	2197.21	0.02764	2197.21	0.03677	2197.23	0.03296
											2197.32	0.01673	2196.23	0.03206	2197.32	0.02767	2197.32	0.03682	2197.34	0.03303
											2197.43	0.01676	2196.34	0.0321	2197.43	0.0277	2197.43	0.03688	2197.44	0.03311
											2197.54	0.01679	2196.45	0.03215	2197.54	0.02772	2197.54	0.03694	2197.55	0.03318
											2197.65	0.01682	2196.56	0.03219	2197.65	0.02775	2197.65	0.037	2197.66	0.03326
											2197.76	0.01685	2196.67	0.03224	2197.76	0.02778	2197.76	0.03705	2197.76	0.03333
											2197.86	0.01688	2196.78	0.03229	2197.86	0.02781	2197.86	0.03711	2197.87	0.03341
											2197.97	0.01691	2196.89	0.03233	2197.97	0.02784	2197.97	0.03717	2197.98	0.03348
											2198.08	0.01694	2197	0.03238	2198.08	0.02787	2198.08	0.03723	2198.08	0.03356
											2198.19	0.01697	2197.11	0.03243	2198.19	0.0279	2198.19	0.03729	2198.19	0.03364
											2198.3	0.017	2197.22	0.03247	2198.3	0.02793	2198.3	0.03736	2198.3	0.03371
											2198.4	0.01703	2197.33	0.03252	2198.4	0.02796	2198.4	0.03742	2198.41	0.03379
											2198.51	0.01706	2197.44	0.03257	2198.51	0.02798	2198.51	0.03748	2198.51	0.03387
											2198.62	0.01709	2197.55	0.03262	2198.62	0.02802	2198.62	0.03754	2198.62	0.03395
											2198.73	0.01712	2197.66	0.03267	2198.73	0.02805	2198.73	0.03761	2198.73	0.03403
											2198.84	0.01716	2197.77	0.03272	2198.84	0.02808	2198.84	0.03767	2198.83	0.03412
											2198.95	0.01719	2197.88	0.03277	2198.95	0.02811	2198.95	0.03773	2198.94	0.0342
											2199.05	0.01722	2197.99	0.03282	2199.05	0.02814	2199.05	0.0378	2199.05	0.03428
											2199.16	0.01725	2198.1	0.03287	2199.16	0.02817	2199.16	0.03786	2199.15	0.03437
											2199.27	0.01729	2198.21	0.03292	2199.27	0.0282	2199.27	0.03793	2199.26	0.03445
											2199.38	0.01732	2198.32	0.03297	2199.38	0.02823	2199.38	0.038	2199.37	0.03454
											2199.49	0.01735	2198.43	0.03302	2199.49	0.02827	2199.49	0.03806	2199.47	0.03462
											2199.6	0.01739	2198.54	0.03307	2199.6	0.0283	2199.6	0.03813	2199.58	0.03471
											2199.7	0.01742	2198.64	0.03313	2199.7	0.02833	2199.7	0.0382	2199.69	0.0348
											2199.81	0.01745	2198.75	0.03318	2199.81	0.02836	2199.81	0.03827	2199.8	0.03488
											2199.92	0.01749	2198.86	0.03323	2199.92	0.0284	2199.92	0.03834	2199.9	0.03497
											2200.03	0.01752	2198.97	0.03329	2200.03	0.02843	2200.03	0.03841	2200.01	0.03506
											2200.14	0.01756	2199.08	0.03334	2200.14	0.02846	2200.14	0.03848	2200.12	0.03515
											2200.25	0.01759	2199.19	0.0334	2200.25	0.0285	2200.25	0.03855	2200.22	0.03524
											2200.35	0.01763	2199.3	0.03345	2200.35	0.02853	2200.35	0.03862	2200.33	0.03534
											2200.46	0.01766	2199.41	0.03351	2200.46	0.02857	2200.46	0.0387	2200.44	0.03543
											2200.57	0.0177	2199.52	0.03356	2200.57	0.0286	2200.57	0.03877	2200.54	0.03552
											2200.68	0.01774	2199.63	0.03362	2200.68	0.02864	2200.68	0.03884	2200.65	0.03562
											2200.79	0.01777	2199.74	0.03368	2200.79	0.02867	2200.79	0.03892	2200.76	0.03571
											2200.9	0.01781	2199.85	0.03373	2200.9	0.02871	2200.9	0.03899	2200.86	0.03581
											2201	0.01785	2199.96	0.03379	2201	0.02874	2201	0.03907	2200.97	0.03591
											2201.11	0.01788	2200.07	0.03385	2201.11	0.02878	2201.11	0.03915	2201.08	0.03601
											2201.22	0.01792	2200.18	0.03391	2201.22	0.02882	2201.22	0.03922	2201.19	0.03611
											2201.33	0.01796	2200.29	0.03397	2201.33	0.02886	2201.33	0.0393	2201.29	0.03621
											2201.44	0.018	2200.4	0.03403	2201.44	0.02889	2201.44	0.03938	2201.4	0.03631
											2201.54	0.01804	2200.51	0.03409	2201.54	0.02893	2201.54	0.03946	2201.51	0.03641
											2201.65	0.01808	2200.62	0.03415	2201.65	0.02897	2201.65	0.03954	2201.61	0.03651
											2201.76	0.01811	2200.73	0.03421	2201.76	0.02901	2201.76	0.03962	2201.72	0.03662
											2201.87	0.01815	2200.84	0.03427	2201.87	0.02905	2201.87	0.0397	2201.83	0.03672
											2201.98	0.01819	2200.95	0.03433	2201.98	0.02908	2201.98	0.03979	2201.93	0.03683
											2202.09	0.01823	2201.06	0.03439	2202.09	0.02912	2202.09	0.03987	2202.04	0.03693
											2202.19	0.01827	2201.17	0.03446	2202.19	0.02916	2202.19	0.03995	2202.15	0.03704
											2202.3	0.01832	2201.28	0.03452	2202.3	0.0292	2202.3	0.04004	2202.25	0.03715
											2202.41	0.01836	2201.39	0.03459	2202.41	0.02925	2202.41	0.04012	2202.36	0.03726
											2202.52	0.0184	2201.49	0.03465	2202.52	0.02929	2202.52	0.04021	2202.47	0.03737
											2202.63	0.01844	2201.6	0.03472	2202.63	0.02933	2202.63	0.0403	2202.58	0.03748
											2202.74	0.01848	2201.71	0.03478	2202.74	0.02937	2202.74	0.04039	2202.68	0.0376
											2202.84	0.01853	2201.82	0.03485	2202.84	0.02941	2202.84	0.04048	2202.79	0.03771
											2202.95	0.01857	2201.93	0.03492	2202.95	0.02945	2202.95	0.04057	2202.9	0.03782
											2203.06	0.01861	2202.04	0.03498	2203.06	0.0295	2203.06	0.04066	2203	0.03794
											2203.17	0.01866	2202.15	0.03505	2203.17	0.02954	2203.17	0.04075	2203.11	0.03806
											2203.28	0.0187	2202.26	0.03512	2203.28	0.02958	2203.28	0.04084	2203.22	0.03818
											2203.39	0.01874	2202.37	0.03519	2203.39	0.02963	2203.39	0.04094	2203.32	0.0383
											2203.49	0.01879	2202.48	0.03526	2203.49	0.02967	2203.49	0.04103	2203.43	0.03842
											2203.6	0.01883	2202.59	0.03533	2203.6	0.02972	2203.6	0.04113	2203.54	0.03854
											2203.71	0.01888	2202.7	0.0354	2203.71	0.02976	2203.71	0.04122	2203.64	0.03866
											2203.82	0.01893	2202.81	0.03547	2203.82	0.02981	2203.82	0.04132	2203.75	0.03879
											2203.93	0.01897	2202.92	0.03554	2203.93	0.02985	2203.93	0.04142	2203.86	0.03891
											2204.04	0.01902	2203.03	0.03562	2204.04	0.0299	2204.04	0.04152	2203.97	0.03904
											2204.14	0.01907	2203.14	0.03569	2204.14	0.02995	2204.14	0.04162	2204.07	0.03917
											2204.25	0.01912	2203.25	0.03576	2204.25	0.02999	2204.25	0.04172	2204.18	0.0393
											2204.36	0.01916	2203.36	0.03584	2204.36	0.03004	2204.36	0.04182	2204.29	0.03943
											2204.47	0.01921	2203.47	0.03591	2204.47	0.03009	2204.47	0.04193	2204.39	0.03956
											2204.58	0.01926	2203.58	0.03599	2204.58	0.03014	2204.58	0.04203	2204.5	0.0397
											2204.68	0.01931	2203.69	0.03607	2204.68	0.03019	2204.68	0.04214	2204.61	0.03983
											2204.79	0.01936	2203.8	0.03614	2204.79	0.03024	2204.79	0.04224	2204.71	0.03997
											2204.9	0.01941	2203.91	0.03622	2204.9	0.03029	2204.9	0.04235	2204.82	0.0401
											2205.01	0.01946	2204.02	0.0363	2205.01	0.03034	2205.01	0.04246	2204.93	0.04024
											2205.12	0.01951	2204.13	0.03638	2205.12	0.03039	2205.12	0.04257	2205.03	0.04038
											2205.23	0.01956	2204.24	0.03646	2205.23	0.03044	2205.23	0.04268	2205.14	0.04053
											2205.33	0.01962	2204.34	0.03654	2205.33	0.0305	2205.33	0.04279	2205.25	0.04067
											2205.44	0.01967	2204.45	0.03662	2205.44	0.03055	2205.44	0.04291	2205.35	0.04081
											2205.55	0.01972	2204.56	0.03671	2205.55	0.0306	2205.55	0.04302	2205.46	0.04096
											2205.66	0.01978	2204.67	0.03679	2205.66	0.03066	2205.66	0.04314	2205.57	0.04111
											2205.77	0.01983	2204.78	0.03687	2205.77	0.03071	2205.77	0.04326	2205.68	0.04126
											2205.88	0.01988	2204.89	0.03696	2205.88	0.03076	2205.88	0.04337	2205.78	0.04141
											2205.98	0.01994	2205	0.03704	2205.98	0.03082	2205.98	0.04349	2205.89	0.04156
											2206.09	0.01999	2205.11	0.03713	2206.09	0.03088	2206.09	0.04361	2206	0.04172
											2206.2	0.02005	2205.22	0.03722	2206.2	0.03093	2206.2	0.04374	2206.1	0.04187
											2206.31	0.02011	2205.33	0.03731	2206.31	0.03099	2206.31	0.04386	2206.21	0.04203
											2206.42	0.02016	2205.44	0.03739	2206.42	0.03105	2206.42	0.04399	2206.32	0.04219
											2206.53	0.02022	2205.55	0.03748	2206.53	0.03111	2206.53	0.04411	2206.42	0.04235
											2206.63	0.02028	2205.66	0.03757	2206.63	0.03116	2206.63	0.04424	2206.53	0.04251
											2206.74	0.02034	2205.77	0.03766	2206.74	0.03122	2206.74	0.04437	2206.64	0.04268
											2206.85	0.0204	2205.88	0.03776	2206.85	0.03128	2206.85	0.0445	2206.74	0.04285
											2206.96	0.02046	2205.99	0.03785	2206.96	0.03134	2206.96	0.04463	2206.85	0.04301
											2207.07	0.02052	2206.1	0.03794	2207.07	0.03141	2207.07	0.04477	2206.96	0.04318
											2207.18	0.02058	2206.21	0.03804	2207.18	0.03147	2207.18	0.0449	2207.07	0.04336
											2207.28	0.02064	2206.32	0.03813	2207.28	0.03153	2207.28	0.04504	2207.17	0.04353
											2207.39	0.0207	2206.43	0.03823	2207.39	0.03159	2207.39	0.04518	2207.28	0.04371
											2207.5	0.02077	2206.54	0.03833	2207.5	0.03166	2207.5	0.04531	2207.39	0.04388
											2207.61	0.02083	2206.65	0.03843	2207.61	0.03172	2207.61	0.04546	2207.49	0.04406
											2207.72	0.02089	2206.76	0.03852	2207.72	0.03179	2207.72	0.0456	2207.6	0.04424
											2207.82	0.02096	2206.87	0.03862	2207.82	0.03185	2207.82	0.04574	2207.71	0.04443
											2207.93	0.02102	2206.98	0.03873	2207.93	0.03192	2207.93	0.04589	2207.81	0.04461
											2208.04	0.02109	2207.09	0.03883	2208.04	0.03199	2208.04	0.04604	2207.92	0.0448
											2208.15	0.02116	2207.19	0.03893	2208.15	0.03206	2208.15	0.04619	2208.03	0.04499
											2208.26	0.02122	2207.3	0.03904	2208.26	0.03213	2208.26	0.04634	2208.13	0.04519
											2208.37	0.02129	2207.41	0.03914	2208.37	0.0322	2208.37	0.04649	2208.24	0.04538
											2208.47	0.02136	2207.52	0.03925	2208.47	0.03227	2208.47	0.04665	2208.35	0.04558
											2208.58	0.02143	2207.63	0.03935	2208.58	0.03234	2208.58	0.0468	2208.46	0.04578
											2208.69	0.0215	2207.74	0.03946	2208.69	0.03241	2208.69	0.04696	2208.56	0.04598
											2208.8	0.02157	2207.85	0.03957	2208.8	0.03248	2208.8	0.04712	2208.67	0.04618
											2208.91	0.02164	2207.96	0.03968	2208.91	0.03256	2208.91	0.04729	2208.78	0.04639
											2209.02	0.02171	2208.07	0.03979	2209.02	0.03263	2209.02	0.04745	2208.88	0.0466
											2209.12	0.02178	2208.18	0.03991	2209.12	0.03271	2209.12	0.04762	2208.99	0.04681
											2209.23	0.02186	2208.29	0.04002	2209.23	0.03278	2209.23	0.04778	2209.1	0.04702
											2209.34	0.02193	2208.4	0.04013	2209.34	0.03286	2209.34	0.04796	2209.2	0.04724
											2209.45	0.02201	2208.51	0.04025	2209.45	0.03294	2209.45	0.04813	2209.31	0.04746
											2209.56	0.02208	2208.62	0.04037	2209.56	0.03302	2209.56	0.0483	2209.42	0.04768
											2209.67	0.02216	2208.73	0.04049	2209.67	0.03309	2209.67	0.04848	2209.52	0.0479
											2209.77	0.02224	2208.84	0.04061	2209.77	0.03318	2209.77	0.04866	2209.63	0.04813
											2209.88	0.02231	2208.95	0.04073	2209.88	0.03326	2209.88	0.04884	2209.74	0.04836
											2209.99	0.02239	2209.06	0.04085	2209.99	0.03334	2209.99	0.04902	2209.85	0.04859
											2210.1	0.02247	2209.17	0.04097	2210.1	0.03342	2210.1	0.04921	2209.95	0.04883
											2210.21	0.02255	2209.28	0.0411	2210.21	0.03351	2210.21	0.0494	2210.06	0.04906
											2210.32	0.02263	2209.39	0.04122	2210.32	0.03359	2210.32	0.04959	2210.17	0.04931
											2210.42	0.02272	2209.5	0.04135	2210.42	0.03368	2210.42	0.04978	2210.27	0.04955
											2210.53	0.0228	2209.61	0.04148	2210.53	0.03377	2210.53	0.04998	2210.38	0.0498
											2210.64	0.02288	2209.72	0.04161	2210.64	0.03385	2210.64	0.05017	2210.49	0.05005
											2210.75	0.02297	2209.83	0.04174	2210.75	0.03394	2210.75	0.05038	2210.59	0.0503
											2210.86	0.02305	2209.94	0.04187	2210.86	0.03403	2210.86	0.05058	2210.7	0.05056
											2210.96	0.02314	2210.05	0.04201	2210.96	0.03413	2210.96	0.05078	2210.81	0.05082
											2211.07	0.02323	2210.15	0.04214	2211.07	0.03422	2211.07	0.05099	2210.91	0.05108
											2211.18	0.02332	2210.26	0.04228	2211.18	0.03431	2211.18	0.0512	2211.02	0.05135
											2211.29	0.02341	2210.37	0.04242	2211.29	0.03441	2211.29	0.05142	2211.13	0.05162
											2211.4	0.0235	2210.48	0.04256	2211.4	0.0345	2211.4	0.05164	2211.24	0.05189
											2211.51	0.02359	2210.59	0.0427	2211.51	0.0346	2211.51	0.05186	2211.34	0.05217
											2211.61	0.02368	2210.7	0.04284	2211.61	0.0347	2211.61	0.05208	2211.45	0.05245
											2211.72	0.02377	2210.81	0.04299	2211.72	0.0348	2211.72	0.05231	2211.56	0.05273
											2211.83	0.02387	2210.92	0.04313	2211.83	0.0349	2211.83	0.05253	2211.66	0.05302
											2211.94	0.02396	2211.03	0.04328	2211.94	0.035	2211.94	0.05277	2211.77	0.05331
											2212.05	0.02406	2211.14	0.04343	2212.05	0.0351	2212.05	0.053	2211.88	0.05361
											2212.16	0.02416	2211.25	0.04358	2212.16	0.03521	2212.16	0.05324	2211.98	0.05391
											2212.26	0.02426	2211.36	0.04373	2212.26	0.03531	2212.26	0.05348	2212.09	0.05421
											2212.37	0.02435	2211.47	0.04389	2212.37	0.03542	2212.37	0.05373	2212.2	0.05452
											2212.48	0.02446	2211.58	0.04404	2212.48	0.03553	2212.48	0.05398	2212.3	0.05483
											2212.59	0.02456	2211.69	0.0442	2212.59	0.03564	2212.59	0.05423	2212.41	0.05515
											2212.7	0.02466	2211.8	0.04436	2212.7	0.03575	2212.7	0.05448	2212.52	0.05547
											2212.81	0.02477	2211.91	0.04452	2212.81	0.03587	2212.81	0.05474	2212.62	0.05579
											2212.91	0.02487	2212.02	0.04468	2212.91	0.03598	2212.91	0.05501	2212.73	0.05612
											2213.02	0.02498	2212.13	0.04485	2213.02	0.0361	2213.02	0.05527	2212.84	0.05646
											2213.13	0.02509	2212.24	0.04501	2213.13	0.03621	2213.13	0.05555	2212.95	0.05679
											2213.24	0.02519	2212.35	0.04518	2213.24	0.03633	2213.24	0.05582	2213.05	0.05714
											2213.35	0.02531	2212.46	0.04535	2213.35	0.03645	2213.35	0.0561	2213.16	0.05749
											2213.46	0.02542	2212.57	0.04553	2213.46	0.03657	2213.46	0.05638	2213.27	0.05784
											2213.56	0.02553	2212.68	0.0457	2213.56	0.0367	2213.56	0.05667	2213.37	0.0582
											2213.67	0.02564	2212.79	0.04588	2213.67	0.03682	2213.67	0.05696	2213.48	0.05856
											2213.78	0.02576	2212.9	0.04606	2213.78	0.03695	2213.78	0.05726	2213.59	0.05893
											2213.89	0.02588	2213	0.04624	2213.89	0.03708	2213.89	0.05756	2213.69	0.0593
											2214	0.026	2213.11	0.04642	2214	0.03721	2214	0.05786	2213.8	0.05968
											2214.1	0.02612	2213.22	0.04661	2214.1	0.03734	2214.1	0.05817	2213.91	0.06006
											2214.21	0.02624	2213.33	0.04679	2214.21	0.03748	2214.21	0.05849	2214.01	0.06045
											2214.32	0.02636	2213.44	0.04698	2214.32	0.03761	2214.32	0.05881	2214.12	0.06085
											2214.43	0.02648	2213.55	0.04717	2214.43	0.03775	2214.43	0.05913	2214.23	0.06125
											2214.54	0.02661	2213.66	0.04737	2214.54	0.03789	2214.54	0.05946	2214.34	0.06166
											2214.65	0.02674	2213.77	0.04756	2214.65	0.03803	2214.65	0.05979	2214.44	0.06207
											2214.75	0.02687	2213.88	0.04776	2214.75	0.03818	2214.75	0.06013	2214.55	0.06249
											2214.86	0.027	2213.99	0.04796	2214.86	0.03832	2214.86	0.06048	2214.66	0.06292
											2214.97	0.02713	2214.1	0.04817	2214.97	0.03847	2214.97	0.06083	2214.76	0.06335
											2215.08	0.02726	2214.21	0.04837	2215.08	0.03862	2215.08	0.06119	2214.87	0.06379
											2215.19	0.0274	2214.32	0.04858	2215.19	0.03877	2215.19	0.06155	2214.98	0.06424
											2215.3	0.02753	2214.43	0.04879	2215.3	0.03893	2215.3	0.06192	2215.08	0.06469
											2215.4	0.02767	2214.54	0.04901	2215.4	0.03908	2215.4	0.06229	2215.19	0.06515
											2215.51	0.02781	2214.65	0.04922	2215.51	0.03924	2215.51	0.06267	2215.3	0.06562
											2215.62	0.02796	2214.76	0.04944	2215.62	0.0394	2215.62	0.06306	2215.4	0.06609
											2215.73	0.0281	2214.87	0.04966	2215.73	0.03957	2215.73	0.06345	2215.51	0.06657
											2215.84	0.02825	2214.98	0.04989	2215.84	0.03973	2215.84	0.06385	2215.62	0.06706
											2215.95	0.02839	2215.09	0.05012	2215.95	0.0399	2215.95	0.06426	2215.73	0.06756
											2216.05	0.02854	2215.2	0.05035	2216.05	0.04007	2216.05	0.06467	2215.83	0.06806
											2216.16	0.02869	2215.31	0.05058	2216.16	0.04025	2216.16	0.06509	2215.94	0.06857
											2216.27	0.02885	2215.42	0.05082	2216.27	0.04042	2216.27	0.06552	2216.05	0.0691
											2216.38	0.029	2215.53	0.05105	2216.38	0.0406	2216.38	0.06596	2216.15	0.06963
											2216.49	0.02916	2215.64	0.0513	2216.49	0.04078	2216.49	0.0664	2216.26	0.07016
											2216.6	0.02932	2215.75	0.05154	2216.6	0.04097	2216.6	0.06685	2216.37	0.07071
											2216.7	0.02948	2215.85	0.05179	2216.7	0.04115	2216.7	0.06731	2216.47	0.07127
											2216.81	0.02965	2215.96	0.05204	2216.81	0.04134	2216.81	0.06778	2216.58	0.07183
											2216.92	0.02981	2216.07	0.0523	2216.92	0.04154	2216.92	0.06825	2216.69	0.07241
											2217.03	0.02998	2216.18	0.05256	2217.03	0.04173	2217.03	0.06874	2216.79	0.07299
											2217.14	0.03015	2216.29	0.05282	2217.14	0.04193	2217.14	0.06923	2216.9	0.07358
											2217.24	0.03032	2216.4	0.05308	2217.24	0.04214	2217.24	0.06973	2217.01	0.07419
											2217.35	0.0305	2216.51	0.05335	2217.35	0.04234	2217.35	0.07025	2217.12	0.0748
											2217.46	0.03068	2216.62	0.05363	2217.46	0.04255	2217.46	0.07077	2217.22	0.07543
											2217.57	0.03086	2216.73	0.0539	2217.57	0.04276	2217.57	0.0713	2217.33	0.07606
											2217.68	0.03104	2216.84	0.05418	2217.68	0.04298	2217.68	0.07184	2217.44	0.07671
											2217.79	0.03122	2216.95	0.05447	2217.79	0.0432	2217.79	0.07239	2217.54	0.07737
											2217.89	0.03141	2217.06	0.05475	2217.89	0.04342	2217.89	0.07295	2217.65	0.07804
											2218	0.0316	2217.17	0.05504	2218	0.04365	2218	0.07353	2217.76	0.07872
											2218.11	0.03179	2217.28	0.05534	2218.11	0.04388	2218.11	0.07411	2217.86	0.07941
											2218.22	0.03199	2217.39	0.05564	2218.22	0.04411	2218.22	0.07471	2217.97	0.08012
											2218.33	0.03219	2217.5	0.05594	2218.33	0.04435	2218.33	0.07532	2218.08	0.08083
											2218.44	0.03239	2217.61	0.05625	2218.44	0.04459	2218.44	0.07594	2218.18	0.08156
											2218.54	0.03259	2217.72	0.05656	2218.54	0.04484	2218.54	0.07657	2218.29	0.08231
											2218.65	0.0328	2217.83	0.05688	2218.65	0.04509	2218.65	0.07722	2218.4	0.08307
											2218.76	0.03301	2217.94	0.0572	2218.76	0.04535	2218.76	0.07787	2218.5	0.08384
											2218.87	0.03322	2218.05	0.05753	2218.87	0.04561	2218.87	0.07855	2218.61	0.08463
											2218.98	0.03344	2218.16	0.05786	2218.98	0.04587	2218.98	0.07923	2218.72	0.08543
											2219.09	0.03366	2218.27	0.05819	2219.09	0.04614	2219.09	0.07994	2218.83	0.08624
											2219.19	0.03388	2218.38	0.05853	2219.19	0.04642	2219.19	0.08065	2218.93	0.08707
											2219.3	0.0341	2218.49	0.05888	2219.3	0.04669	2219.3	0.08138	2219.04	0.08792
											2219.41	0.03433	2218.6	0.05923	2219.41	0.04698	2219.41	0.08213	2219.15	0.08878
											2219.52	0.03456	2218.7	0.05958	2219.52	0.04727	2219.52	0.08289	2219.25	0.08966
											2219.63	0.0348	2218.81	0.05994	2219.63	0.04756	2219.63	0.08367	2219.36	0.09056
											2219.74	0.03504	2218.92	0.06031	2219.74	0.04786	2219.74	0.08447	2219.47	0.09147
											2219.84	0.03528	2219.03	0.06068	2219.84	0.04817	2219.84	0.08528	2219.57	0.09241
											2219.95	0.03553	2219.14	0.06105	2219.95	0.04848	2219.95	0.08612	2219.68	0.09336
											2220.06	0.03578	2219.25	0.06143	2220.06	0.0488	2220.06	0.08697	2219.79	0.09432
											2220.17	0.03603	2219.36	0.06182	2220.17	0.04912	2220.17	0.08784	2219.89	0.09531
											2220.28	0.03629	2219.47	0.06222	2220.28	0.04945	2220.28	0.08873	2220	0.09632
											2220.38	0.03655	2219.58	0.06262	2220.38	0.04979	2220.38	0.08964	2220.11	0.09735
											2220.49	0.03682	2219.69	0.06302	2220.49	0.05013	2220.49	0.09057	2220.22	0.0984
											2220.6	0.03709	2219.8	0.06343	2220.6	0.05048	2220.6	0.09152	2220.32	0.09947
											2220.71	0.03736	2219.91	0.06385	2220.71	0.05083	2220.71	0.0925	2220.43	0.10056
											2220.82	0.03764	2220.02	0.06427	2220.82	0.0512	2220.82	0.0935	2220.54	0.10168
											2220.93	0.03793	2220.13	0.06471	2220.93	0.05157	2220.93	0.09452	2220.64	0.10282
											2221.03	0.03821	2220.24	0.06514	2221.03	0.05195	2221.03	0.09557	2220.75	0.10398
											2221.14	0.03851	2220.35	0.06559	2221.14	0.05233	2221.14	0.09664	2220.86	0.10517
											2221.25	0.0388	2220.46	0.06604	2221.25	0.05273	2221.25	0.09774	2220.96	0.10638
											2221.36	0.0391	2220.57	0.0665	2221.36	0.05313	2221.36	0.09887	2221.07	0.10762
											2221.47	0.03941	2220.68	0.06696	2221.47	0.05354	2221.47	0.10002	2221.18	0.10889
											2221.58	0.03972	2220.79	0.06744	2221.58	0.05396	2221.58	0.1012	2221.28	0.11018
											2221.68	0.04004	2220.9	0.06792	2221.68	0.05439	2221.68	0.10241	2221.39	0.1115
											2221.79	0.04036	2221.01	0.06841	2221.79	0.05483	2221.79	0.10365	2221.5	0.11285
											2221.9	0.04069	2221.12	0.06891	2221.9	0.05527	2221.9	0.10493	2221.61	0.11423
											2222.01	0.04102	2221.23	0.06941	2222.01	0.05573	2222.01	0.10623	2221.71	0.11564
											2222.12	0.04136	2221.34	0.06992	2222.12	0.0562	2222.12	0.10757	2221.82	0.11709
											2222.23	0.04171	2221.45	0.07045	2222.23	0.05667	2222.23	0.10894	2221.93	0.11856
											2222.33	0.04206	2221.55	0.07098	2222.33	0.05716	2222.33	0.11035	2222.03	0.12007
											2222.44	0.04241	2221.66	0.07152	2222.44	0.05766	2222.44	0.11179	2222.14	0.12161
											2222.55	0.04278	2221.77	0.07206	2222.55	0.05817	2222.55	0.11328	2222.25	0.12319
											2222.66	0.04314	2221.88	0.07262	2222.66	0.0587	2222.66	0.1148	2222.35	0.12481
											2222.77	0.04352	2221.99	0.07319	2222.77	0.05923	2222.77	0.11636	2222.46	0.12646
											2222.88	0.0439	2222.1	0.07377	2222.88	0.05978	2222.88	0.11796	2222.57	0.12815
											2222.98	0.04429	2222.21	0.07435	2222.98	0.06034	2222.98	0.11961	2222.67	0.12989
											2223.09	0.04469	2222.32	0.07495	2223.09	0.06091	2223.09	0.12129	2222.78	0.13166
											2223.2	0.04509	2222.43	0.07556	2223.2	0.0615	2223.2	0.12303	2222.89	0.13348
											2223.31	0.0455	2222.54	0.07617	2223.31	0.06211	2223.31	0.12481	2223	0.13534
											2223.42	0.04592	2222.65	0.0768	2223.42	0.06272	2223.42	0.12664	2223.1	0.13724
											2223.52	0.04634	2222.76	0.07744	2223.52	0.06336	2223.52	0.12851	2223.21	0.13919
											2223.63	0.04677	2222.87	0.07809	2223.63	0.06401	2223.63	0.13044	2223.32	0.14119
											2223.74	0.04721	2222.98	0.07876	2223.74	0.06467	2223.74	0.13242	2223.42	0.14324
											2223.85	0.04766	2223.09	0.07943	2223.85	0.06536	2223.85	0.13446	2223.53	0.14534
											2223.96	0.04812	2223.2	0.08012	2223.96	0.06606	2223.96	0.13655	2223.64	0.14749
											2224.07	0.04858	2223.31	0.08082	2224.07	0.06678	2224.07	0.1387	2223.74	0.1497
											2224.17	0.04906	2223.42	0.08153	2224.17	0.06752	2224.17	0.1409	2223.85	0.15196
											2224.28	0.04954	2223.53	0.08225	2224.28	0.06827	2224.28	0.14317	2223.96	0.15428
											2224.39	0.05004	2223.64	0.08299	2224.39	0.06905	2224.39	0.1455	2224.06	0.15666
											2224.5	0.05054	2223.75	0.08374	2224.5	0.06985	2224.5	0.14789	2224.17	0.1591
											2224.61	0.05105	2223.86	0.08451	2224.61	0.07068	2224.61	0.15035	2224.28	0.1616
											2224.72	0.05157	2223.97	0.08529	2224.72	0.07152	2224.72	0.15288	2224.39	0.16416
											2224.82	0.0521	2224.08	0.08609	2224.82	0.07239	2224.82	0.15547	2224.49	0.1668
											2224.93	0.05265	2224.19	0.0869	2224.93	0.07329	2224.93	0.15814	2224.6	0.1695
											2225.04	0.0532	2224.3	0.08772	2225.04	0.07421	2225.04	0.16088	2224.71	0.17227
											2225.15	0.05377	2224.41	0.08856	2225.15	0.07516	2225.15	0.1637	2224.81	0.17512
											2225.26	0.05434	2224.51	0.08942	2225.26	0.07613	2225.26	0.16659	2224.92	0.17804
											2225.37	0.05493	2224.62	0.0903	2225.37	0.07714	2225.37	0.16956	2225.03	0.18104
											2225.47	0.05553	2224.73	0.09119	2225.47	0.07818	2225.47	0.17262	2225.13	0.18412
											2225.58	0.05614	2224.84	0.0921	2225.58	0.07924	2225.58	0.17576	2225.24	0.18728
											2225.69	0.05677	2224.95	0.09302	2225.69	0.08034	2225.69	0.17898	2225.35	0.19053
											2225.8	0.0574	2225.06	0.09397	2225.8	0.08148	2225.8	0.18229	2225.45	0.19386
											2225.91	0.05806	2225.17	0.09494	2225.91	0.08265	2225.91	0.18569	2225.56	0.19729
											2226.02	0.05872	2225.28	0.09592	2226.02	0.08385	2226.02	0.18918	2225.67	0.2008
											2226.12	0.0594	2225.39	0.09692	2226.12	0.0851	2226.12	0.19277	2225.77	0.20441
											2226.23	0.06009	2225.5	0.09795	2226.23	0.08639	2226.23	0.19645	2225.88	0.20812
											2226.34	0.0608	2225.61	0.099	2226.34	0.08771	2226.34	0.20023	2225.99	0.21193
											2226.45	0.06153	2225.72	0.10006	2226.45	0.08908	2226.45	0.20411	2226.1	0.21584
											2226.56	0.06227	2225.83	0.10115	2226.56	0.0905	2226.56	0.20809	2226.2	0.21986
											2226.67	0.06302	2225.94	0.10227	2226.67	0.09196	2226.67	0.21218	2226.31	0.22398
											2226.77	0.0638	2226.05	0.1034	2226.77	0.09348	2226.77	0.21637	2226.42	0.22822
											2226.88	0.06459	2226.16	0.10456	2226.88	0.09504	2226.88	0.22067	2226.52	0.23258
											2226.99	0.06539	2226.27	0.10575	2226.99	0.09666	2226.99	0.22508	2226.63	0.23705
											2227.1	0.06622	2226.38	0.10696	2227.1	0.09833	2227.1	0.22961	2226.74	0.24164
											2227.21	0.06707	2226.49	0.1082	2227.21	0.10007	2227.21	0.23425	2226.84	0.24636
											2227.31	0.06793	2226.6	0.10946	2227.31	0.10186	2227.31	0.23901	2226.95	0.2512
											2227.42	0.06882	2226.71	0.11075	2227.42	0.10371	2227.42	0.24388	2227.06	0.25617
											2227.53	0.06972	2226.82	0.11207	2227.53	0.10563	2227.53	0.24888	2227.16	0.26128
											2227.64	0.07065	2226.93	0.11342	2227.64	0.10762	2227.64	0.25399	2227.27	0.26652
											2227.75	0.0716	2227.04	0.11481	2227.75	0.10968	2227.75	0.25923	2227.38	0.2719
											2227.86	0.07257	2227.15	0.11622	2227.86	0.11181	2227.86	0.2646	2227.49	0.27742
											2227.96	0.07357	2227.26	0.11766	2227.96	0.11402	2227.96	0.2701	2227.59	0.28309
											2228.07	0.07459	2227.36	0.11914	2228.07	0.11631	2228.07	0.27572	2227.7	0.2889
											2228.18	0.07564	2227.47	0.12065	2228.18	0.11869	2228.18	0.28147	2227.81	0.29487
											2228.29	0.07671	2227.58	0.12219	2228.29	0.12115	2228.29	0.28736	2227.91	0.30098
											2228.4	0.07781	2227.69	0.12377	2228.4	0.1237	2228.4	0.29338	2228.02	0.30726
											2228.51	0.07893	2227.8	0.12539	2228.51	0.12634	2228.51	0.29953	2228.13	0.31369
											2228.61	0.08009	2227.91	0.12705	2228.61	0.12908	2228.61	0.30581	2228.23	0.32028
											2228.72	0.08127	2228.02	0.12874	2228.72	0.13192	2228.72	0.31224	2228.34	0.32704
											2228.83	0.08248	2228.13	0.13048	2228.83	0.13486	2228.83	0.3188	2228.45	0.33396
											2228.94	0.08373	2228.24	0.13226	2228.94	0.13792	2228.94	0.32549	2228.55	0.34104
											2229.05	0.08501	2228.35	0.13408	2229.05	0.14108	2229.05	0.33233	2228.66	0.3483
											2229.16	0.08632	2228.46	0.13595	2229.16	0.14436	2229.16	0.3393	2228.77	0.35573
											2229.26	0.08767	2228.57	0.13786	2229.26	0.14776	2229.26	0.34641	2228.88	0.36333
											2229.37	0.08905	2228.68	0.13982	2229.37	0.15129	2229.37	0.35366	2228.98	0.3711
											2229.48	0.09047	2228.79	0.14183	2229.48	0.15495	2229.48	0.36105	2229.09	0.37905
											2229.59	0.09193	2228.9	0.14389	2229.59	0.15873	2229.59	0.36858	2229.2	0.38717
											2229.7	0.09344	2229.01	0.146	2229.7	0.16266	2229.7	0.37624	2229.3	0.39547
											2229.81	0.09498	2229.12	0.14816	2229.81	0.16673	2229.81	0.38405	2229.41	0.40394
											2229.91	0.09656	2229.23	0.15038	2229.91	0.17095	2229.91	0.39198	2229.52	0.41259
											2230.02	0.0982	2229.34	0.15266	2230.02	0.17531	2230.02	0.40006	2229.62	0.42142
											2230.13	0.09987	2229.45	0.155	2230.13	0.17984	2230.13	0.40826	2229.73	0.43041
											2230.24	0.1016	2229.56	0.15739	2230.24	0.18452	2230.24	0.4166	2229.84	0.43959
											2230.35	0.10338	2229.67	0.15985	2230.35	0.18937	2230.35	0.42507	2229.94	0.44893
											2230.45	0.1052	2229.78	0.16238	2230.45	0.19439	2230.45	0.43367	2230.05	0.45845
											2230.56	0.10709	2229.89	0.16497	2230.56	0.19958	2230.56	0.44239	2230.16	0.46813
											2230.67	0.10903	2230	0.16764	2230.67	0.20495	2230.67	0.45124	2230.27	0.47797
											2230.78	0.11103	2230.11	0.17037	2230.78	0.21051	2230.78	0.46021	2230.37	0.48798
											2230.89	0.11308	2230.21	0.17318	2230.89	0.21625	2230.89	0.4693	2230.48	0.49815
											2231	0.11521	2230.32	0.17607	2231	0.22219	2231	0.4785	2230.59	0.50847
											2231.1	0.11739	2230.43	0.17903	2231.1	0.22832	2231.1	0.48782	2230.69	0.51894
											2231.21	0.11965	2230.54	0.18208	2231.21	0.23466	2231.21	0.49724	2230.8	0.52955
											2231.32	0.12198	2230.65	0.18521	2231.32	0.24119	2231.32	0.50677	2230.91	0.5403
											2231.43	0.12438	2230.76	0.18843	2231.43	0.24794	2231.43	0.51639	2231.01	0.55118
											2231.54	0.12686	2230.87	0.19174	2231.54	0.2549	2231.54	0.52612	2231.12	0.56219
											2231.65	0.12942	2230.98	0.19515	2231.65	0.26207	2231.65	0.53593	2231.23	0.57332
											2231.75	0.13206	2231.09	0.19865	2231.75	0.26947	2231.75	0.54583	2231.33	0.58455
											2231.86	0.13479	2231.2	0.20225	2231.86	0.27708	2231.86	0.55581	2231.44	0.59589
											2231.97	0.13761	2231.31	0.20596	2231.97	0.28492	2231.97	0.56586	2231.55	0.60732
											2232.08	0.14052	2231.42	0.20977	2232.08	0.29299	2232.08	0.57598	2231.66	0.61883
											2232.19	0.14354	2231.53	0.2137	2232.19	0.30128	2232.19	0.58617	2231.76	0.63042
											2232.3	0.14665	2231.64	0.21774	2232.3	0.30981	2232.3	0.59641	2231.87	0.64207
											2232.4	0.14987	2231.75	0.22189	2232.4	0.31856	2232.4	0.6067	2231.98	0.65377
											2232.51	0.15321	2231.86	0.22618	2232.51	0.32755	2232.51	0.61704	2232.08	0.66551
											2232.62	0.15666	2231.97	0.23058	2232.62	0.33678	2232.62	0.62741	2232.19	0.67728
											2232.73	0.16023	2232.08	0.23512	2232.73	0.34623	2232.73	0.63781	2232.3	0.68906
											2232.84	0.16393	2232.19	0.2398	2232.84	0.35592	2232.84	0.64823	2232.4	0.70085
											2232.95	0.16776	2232.3	0.24461	2232.95	0.36584	2232.95	0.65866	2232.51	0.71262
											2233.05	0.17172	2232.41	0.24957	2233.05	0.37599	2233.05	0.66911	2232.62	0.72437
											2233.16	0.17583	2232.52	0.25468	2233.16	0.38637	2233.16	0.67954	2232.72	0.73608
											2233.27	0.18009	2232.63	0.25994	2233.27	0.39698	2233.27	0.68997	2232.83	0.74774
											2233.38	0.18451	2232.74	0.26536	2233.38	0.40781	2233.38	0.70038	2232.94	0.75932
											2233.49	0.18908	2232.85	0.27094	2233.49	0.41886	2233.49	0.71075	2233.04	0.77082
											2233.59	0.19382	2232.96	0.2767	2233.59	0.43012	2233.59	0.72109	2233.15	0.78222
											2233.7	0.19874	2233.06	0.28263	2233.7	0.44159	2233.7	0.73139	2233.26	0.7935
											2233.81	0.20384	2233.17	0.28873	2233.81	0.45326	2233.81	0.74163	2233.37	0.80464
											2233.92	0.20913	2233.28	0.29503	2233.92	0.46514	2233.92	0.7518	2233.47	0.81564
											2234.03	0.21462	2233.39	0.30151	2234.03	0.4772	2234.03	0.7619	2233.58	0.82647
											2234.14	0.22032	2233.5	0.30818	2234.14	0.48944	2234.14	0.77191	2233.69	0.83712
											2234.24	0.22622	2233.61	0.31506	2234.24	0.50186	2234.24	0.78184	2233.79	0.84756
											2234.35	0.23235	2233.72	0.32215	2234.35	0.51445	2234.35	0.79165	2233.9	0.85779
											2234.46	0.2387	2233.83	0.32944	2234.46	0.52718	2234.46	0.80136	2234.01	0.86779
											2234.57	0.2453	2233.94	0.33695	2234.57	0.54006	2234.57	0.81094	2234.11	0.87753
											2234.68	0.25214	2234.05	0.34468	2234.68	0.55308	2234.68	0.82039	2234.22	0.88701
											2234.79	0.25923	2234.16	0.35264	2234.79	0.56621	2234.79	0.82969	2234.33	0.89621
											2234.89	0.26658	2234.27	0.36083	2234.89	0.57946	2234.89	0.83884	2234.43	0.90511
											2235	0.27421	2234.38	0.36926	2235	0.59279	2235	0.84783	2234.54	0.91369
											2235.11	0.28212	2234.49	0.37792	2235.11	0.60621	2235.11	0.85665	2234.65	0.92195
											2235.22	0.29031	2234.6	0.38683	2235.22	0.61969	2235.22	0.86529	2234.76	0.92985
											2235.33	0.2988	2234.71	0.39599	2235.33	0.63322	2235.33	0.87373	2234.86	0.9374
											2235.44	0.3076	2234.82	0.40539	2235.44	0.64679	2235.44	0.88197	2234.97	0.94458
											2235.54	0.3167	2234.93	0.41505	2235.54	0.66037	2235.54	0.89001	2235.08	0.95137
											2235.65	0.32612	2235.04	0.42497	2235.65	0.67395	2235.65	0.89782	2235.18	0.95776
											2235.76	0.33587	2235.15	0.43515	2235.76	0.68751	2235.76	0.90541	2235.29	0.96374
											2235.87	0.34595	2235.26	0.44558	2235.87	0.70103	2235.87	0.91275	2235.4	0.96929
											2235.98	0.35637	2235.37	0.45627	2235.98	0.7145	2235.98	0.91986	2235.5	0.97442
											2236.09	0.36713	2235.48	0.46722	2236.09	0.7279	2236.09	0.9267	2235.61	0.97909
											2236.19	0.37823	2235.59	0.47843	2236.19	0.74119	2236.19	0.93329	2235.72	0.98332
											2236.3	0.38968	2235.7	0.4899	2236.3	0.75438	2236.3	0.9396	2235.82	0.98708
											2236.41	0.40148	2235.81	0.50162	2236.41	0.76743	2236.41	0.94564	2235.93	0.99038
											2236.52	0.41364	2235.91	0.51358	2236.52	0.78032	2236.52	0.95139	2236.04	0.9932
											2236.63	0.42614	2236.02	0.52579	2236.63	0.79304	2236.63	0.95685	2236.15	0.99553
											2236.73	0.439	2236.13	0.53824	2236.73	0.80556	2236.73	0.96201	2236.25	0.99739
											2236.84	0.4522	2236.24	0.55092	2236.84	0.81786	2236.84	0.96686	2236.36	0.99875
											2236.95	0.46574	2236.35	0.56382	2236.95	0.82992	2236.95	0.9714	2236.47	0.99962
											2237.06	0.47962	2236.46	0.57693	2237.06	0.84172	2237.06	0.97563	2236.57	1
											2237.17	0.49383	2236.57	0.59024	2237.17	0.85325	2237.17	0.97953	2236.68	0.99988
											2237.28	0.50835	2236.68	0.60374	2237.28	0.86447	2237.28	0.9831	2236.79	0.99927
											2237.38	0.52317	2236.79	0.61741	2237.38	0.87537	2237.38	0.98634	2236.89	0.99817
											2237.49	0.53829	2236.9	0.63124	2237.49	0.88593	2237.49	0.98924	2237	0.99657
											2237.6	0.55368	2237.01	0.6452	2237.6	0.89613	2237.6	0.99181	2237.11	0.99449
											2237.71	0.56933	2237.12	0.65929	2237.71	0.90595	2237.71	0.99403	2237.21	0.99192
											2237.82	0.58521	2237.23	0.67347	2237.82	0.91537	2237.82	0.9959	2237.32	0.98888
											2237.93	0.60131	2237.34	0.68773	2237.93	0.92437	2237.93	0.99742	2237.43	0.98536
											2238.03	0.61759	2237.45	0.70204	2238.03	0.93294	2238.03	0.9986	2237.54	0.98138
											2238.14	0.63403	2237.56	0.71639	2238.14	0.94105	2238.14	0.99942	2237.64	0.97694
											2238.25	0.6506	2237.67	0.73073	2238.25	0.9487	2238.25	0.99989	2237.75	0.97205
											2238.36	0.66726	2237.78	0.74504	2238.36	0.95587	2238.36	1	2237.86	0.96672
											2238.47	0.68399	2237.89	0.75929	2238.47	0.96254	2238.47	0.99976	2237.96	0.96096
											2238.58	0.70074	2238	0.77346	2238.58	0.9687	2238.58	0.99917	2238.07	0.95479
											2238.68	0.71748	2238.11	0.78751	2238.68	0.97434	2238.68	0.99822	2238.18	0.94821
											2238.79	0.73416	2238.22	0.8014	2238.79	0.97944	2238.79	0.99692	2238.28	0.94123
											2238.9	0.75074	2238.33	0.81511	2238.9	0.984	2238.9	0.99527	2238.39	0.93388
											2239.01	0.76719	2238.44	0.82859	2239.01	0.98801	2239.01	0.99327	2238.5	0.92616
											2239.12	0.78344	2238.55	0.84181	2239.12	0.99145	2239.12	0.99093	2238.6	0.91808
											2239.23	0.79946	2238.66	0.85474	2239.23	0.99432	2239.23	0.98824	2238.71	0.90967
											2239.33	0.81521	2238.76	0.86734	2239.33	0.99661	2239.33	0.98522	2238.82	0.90094
											2239.44	0.83061	2238.87	0.87957	2239.44	0.99833	2239.44	0.98186	2238.93	0.8919
											2239.55	0.84564	2238.98	0.89139	2239.55	0.99946	2239.55	0.97817	2239.03	0.88256
											2239.66	0.86024	2239.09	0.90278	2239.66	1	2239.66	0.97415	2239.14	0.87296
											2239.77	0.87436	2239.2	0.91369	2239.77	0.99996	2239.77	0.96982	2239.25	0.86309
											2239.87	0.88796	2239.31	0.92408	2239.87	0.99932	2239.87	0.96516	2239.35	0.85298
											2239.98	0.90098	2239.42	0.93394	2239.98	0.9981	2239.98	0.9602	2239.46	0.84265
											2240.09	0.91337	2239.53	0.94321	2240.09	0.9963	2240.09	0.95493	2239.57	0.8321
											2240.2	0.92509	2239.64	0.95188	2240.2	0.99392	2240.2	0.94937	2239.67	0.82137
											2240.31	0.9361	2239.75	0.95991	2240.31	0.99096	2240.31	0.94351	2239.78	0.81046
											2240.42	0.94636	2239.86	0.96727	2240.42	0.98743	2240.42	0.93738	2239.89	0.79939
											2240.52	0.95582	2239.97	0.97394	2240.52	0.98335	2240.52	0.93097	2239.99	0.78818
											2240.63	0.96444	2240.08	0.97989	2240.63	0.9787	2240.63	0.92429	2240.1	0.77684
											2240.74	0.9722	2240.19	0.98511	2240.74	0.97352	2240.74	0.91735	2240.21	0.76539
											2240.85	0.97906	2240.3	0.98956	2240.85	0.9678	2240.85	0.91016	2240.31	0.75385
											2240.96	0.98499	2240.41	0.99324	2240.96	0.96156	2240.96	0.90272	2240.42	0.74223
											2241.07	0.98997	2240.52	0.99614	2241.07	0.95482	2241.07	0.89505	2240.53	0.73055
											2241.17	0.99397	2240.63	0.99823	2241.17	0.94757	2241.17	0.88716	2240.64	0.71882
											2241.28	0.99699	2240.74	0.99952	2241.28	0.93985	2241.28	0.87905	2240.74	0.70706
											2241.39	0.999	2240.85	1	2241.39	0.93167	2241.39	0.87073	2240.85	0.69527
											2241.5	1	2240.96	0.99967	2241.5	0.92303	2241.5	0.86222	2240.96	0.68349
											2241.61	0.99999	2241.07	0.99852	2241.61	0.91396	2241.61	0.85352	2241.06	0.67171
											2241.72	0.99896	2241.18	0.99657	2241.72	0.90448	2241.72	0.84464	2241.17	0.65995
											2241.82	0.99692	2241.29	0.99381	2241.82	0.89461	2241.82	0.83559	2241.28	0.64823
											2241.93	0.99388	2241.4	0.99027	2241.93	0.88435	2241.93	0.82638	2241.38	0.63655
											2242.04	0.98985	2241.51	0.98595	2242.04	0.87374	2242.04	0.81702	2241.49	0.62493
											2242.15	0.98485	2241.62	0.98087	2242.15	0.86279	2242.15	0.80753	2241.6	0.61338
											2242.26	0.97889	2241.72	0.97505	2242.26	0.85152	2242.26	0.7979	2241.7	0.6019
											2242.37	0.97201	2241.83	0.9685	2242.37	0.83995	2242.37	0.78816	2241.81	0.59051
											2242.47	0.96423	2241.94	0.96126	2242.47	0.82811	2242.47	0.7783	2241.92	0.57922
											2242.58	0.95558	2242.05	0.95335	2242.58	0.81601	2242.58	0.76834	2242.03	0.56804
											2242.69	0.9461	2242.16	0.94479	2242.69	0.80367	2242.69	0.7583	2242.13	0.55697
											2242.8	0.93583	2242.27	0.93562	2242.8	0.79112	2242.8	0.74817	2242.24	0.54602
											2242.91	0.9248	2242.38	0.92587	2242.91	0.77838	2242.91	0.73797	2242.35	0.5352
											2243.01	0.91306	2242.49	0.91556	2243.01	0.76546	2243.01	0.72771	2242.45	0.52451
											2243.12	0.90065	2242.6	0.90474	2243.12	0.75239	2243.12	0.7174	2242.56	0.51397
											2243.23	0.88762	2242.71	0.89344	2243.23	0.73919	2243.23	0.70705	2242.67	0.50357
											2243.34	0.87401	2242.82	0.88169	2243.34	0.72587	2243.34	0.69666	2242.77	0.49332
											2243.45	0.85987	2242.93	0.86953	2243.45	0.71247	2243.45	0.68624	2242.88	0.48323
											2243.56	0.84526	2243.04	0.85699	2243.56	0.69899	2243.56	0.67581	2242.99	0.4733
											2243.66	0.83022	2243.15	0.84412	2243.66	0.68546	2243.66	0.66537	2243.09	0.46353
											2243.77	0.8148	2243.26	0.83094	2243.77	0.67189	2243.77	0.65493	2243.2	0.45392
											2243.88	0.79906	2243.37	0.81751	2243.88	0.65831	2243.88	0.6445	2243.31	0.44449
											2243.99	0.78303	2243.48	0.80384	2243.99	0.64473	2243.99	0.63409	2243.42	0.43523
											2244.1	0.76677	2243.59	0.78998	2244.1	0.63117	2244.1	0.6237	2243.52	0.42614
											2244.21	0.75032	2243.7	0.77595	2244.21	0.61764	2244.21	0.61334	2243.63	0.41722
											2244.31	0.73373	2243.81	0.76181	2244.31	0.60417	2244.31	0.60302	2243.74	0.40848
											2244.42	0.71704	2243.92	0.74756	2244.42	0.59077	2244.42	0.59274	2243.84	0.39991
											2244.53	0.70031	2244.03	0.73326	2244.53	0.57744	2244.53	0.58252	2243.95	0.39152
											2244.64	0.68356	2244.14	0.71892	2244.64	0.56422	2244.64	0.57236	2244.06	0.3833
											2244.75	0.66683	2244.25	0.70458	2244.75	0.5511	2244.75	0.56226	2244.16	0.37526
											2244.86	0.65017	2244.36	0.69026	2244.86	0.5381	2244.86	0.55223	2244.27	0.3674
											2244.96	0.6336	2244.47	0.67599	2244.96	0.52524	2244.96	0.54228	2244.38	0.35971
											2245.07	0.61717	2244.57	0.66179	2245.07	0.51253	2245.07	0.53241	2244.48	0.35219
											2245.18	0.60089	2244.68	0.64768	2245.18	0.49997	2245.18	0.52263	2244.59	0.34485
											2245.29	0.5848	2244.79	0.6337	2245.29	0.48758	2245.29	0.51294	2244.7	0.33767
											2245.4	0.56892	2244.9	0.61984	2245.4	0.47536	2245.4	0.50335	2244.81	0.33066
											2245.51	0.55328	2245.01	0.60615	2245.51	0.46332	2245.51	0.49386	2244.91	0.32382
											2245.61	0.5379	2245.12	0.59262	2245.61	0.45148	2245.61	0.48447	2245.02	0.31714
											2245.72	0.52279	2245.23	0.57927	2245.72	0.43984	2245.72	0.4752	2245.13	0.31063
											2245.83	0.50797	2245.34	0.56612	2245.83	0.4284	2245.83	0.46604	2245.23	0.30427
											2245.94	0.49346	2245.45	0.55319	2245.94	0.41717	2245.94	0.45699	2245.34	0.29807
											2246.05	0.47926	2245.56	0.54047	2246.05	0.40615	2246.05	0.44806	2245.45	0.29203
											2246.15	0.46539	2245.67	0.52798	2246.15	0.39536	2246.15	0.43926	2245.55	0.28613
											2246.26	0.45185	2245.78	0.51572	2246.26	0.38479	2246.26	0.43058	2245.66	0.28039
											2246.37	0.43866	2245.89	0.50371	2246.37	0.37444	2246.37	0.42203	2245.77	0.27479
											2246.48	0.42582	2246	0.49195	2246.48	0.36432	2246.48	0.4136	2245.87	0.26934
											2246.59	0.41332	2246.11	0.48044	2246.59	0.35444	2246.59	0.40531	2245.98	0.26402
											2246.7	0.40117	2246.22	0.46919	2246.7	0.34478	2246.7	0.39715	2246.09	0.25885
											2246.8	0.38938	2246.33	0.45819	2246.8	0.33536	2246.8	0.38913	2246.19	0.2538
											2246.91	0.37794	2246.44	0.44745	2246.91	0.32618	2246.91	0.38124	2246.3	0.24889
											2247.02	0.36684	2246.55	0.43697	2247.02	0.31722	2247.02	0.37349	2246.41	0.24411
											2247.13	0.35609	2246.66	0.42675	2247.13	0.3085	2247.13	0.36587	2246.52	0.23945
											2247.24	0.34569	2246.77	0.41679	2247.24	0.30001	2247.24	0.35839	2246.62	0.23492
											2247.35	0.33562	2246.88	0.40708	2247.35	0.29175	2247.35	0.35106	2246.73	0.2305
											2247.45	0.32588	2246.99	0.39763	2247.45	0.28372	2247.45	0.34385	2246.84	0.2262
											2247.56	0.31646	2247.1	0.38843	2247.56	0.27591	2247.56	0.33679	2246.94	0.22202
											2247.67	0.30736	2247.21	0.37948	2247.67	0.26833	2247.67	0.32987	2247.05	0.21794
											2247.78	0.29858	2247.32	0.37077	2247.78	0.26097	2247.78	0.32308	2247.16	0.21398
											2247.89	0.2901	2247.42	0.3623	2247.89	0.25383	2247.89	0.31644	2247.26	0.21011
											2248	0.28191	2247.53	0.35407	2248	0.2469	2248	0.30992	2247.37	0.20635
											2248.1	0.27401	2247.64	0.34607	2248.1	0.24019	2248.1	0.30355	2247.48	0.20269
											2248.21	0.26639	2247.75	0.3383	2248.21	0.23368	2248.21	0.29731	2247.58	0.19913
											2248.32	0.25904	2247.86	0.33075	2248.32	0.22738	2248.32	0.29121	2247.69	0.19565
											2248.43	0.25196	2247.97	0.32342	2248.43	0.22128	2248.43	0.28524	2247.8	0.19227
											2248.54	0.24512	2248.08	0.3163	2248.54	0.21537	2248.54	0.2794	2247.91	0.18898
											2248.65	0.23854	2248.19	0.30939	2248.65	0.20966	2248.65	0.27369	2248.01	0.18578
											2248.75	0.23219	2248.3	0.30267	2248.75	0.20413	2248.75	0.26812	2248.12	0.18265
											2248.86	0.22607	2248.41	0.29616	2248.86	0.19878	2248.86	0.26267	2248.23	0.17961
											2248.97	0.22017	2248.52	0.28983	2248.97	0.19362	2248.97	0.25735	2248.33	0.17665
											2249.08	0.21448	2248.63	0.28369	2249.08	0.18862	2249.08	0.25215	2248.44	0.17377
											2249.19	0.209	2248.74	0.27773	2249.19	0.1838	2249.19	0.24708	2248.55	0.17095
											2249.29	0.20371	2248.85	0.27195	2249.29	0.17914	2249.29	0.24212	2248.65	0.16821
											2249.4	0.19861	2248.96	0.26633	2249.4	0.17464	2249.4	0.23729	2248.76	0.16554
											2249.51	0.1937	2249.07	0.26089	2249.51	0.1703	2249.51	0.23258	2248.87	0.16294
											2249.62	0.18896	2249.18	0.2556	2249.62	0.1661	2249.62	0.22798	2248.97	0.16041
											2249.73	0.18439	2249.29	0.25046	2249.73	0.16206	2249.73	0.22349	2249.08	0.15793
											2249.84	0.17998	2249.4	0.24548	2249.84	0.15815	2249.84	0.21912	2249.19	0.15552
											2249.94	0.17573	2249.51	0.24064	2249.94	0.15438	2249.94	0.21486	2249.3	0.15317
											2250.05	0.17162	2249.62	0.23594	2250.05	0.15075	2250.05	0.2107	2249.4	0.15088
											2250.16	0.16766	2249.73	0.23138	2250.16	0.14724	2250.16	0.20665	2249.51	0.14865
											2250.27	0.16383	2249.84	0.22694	2250.27	0.14386	2250.27	0.20271	2249.62	0.14647
											2250.38	0.16014	2249.95	0.22264	2250.38	0.14059	2250.38	0.19886	2249.72	0.14434
											2250.49	0.15657	2250.06	0.21846	2250.49	0.13745	2250.49	0.19512	2249.83	0.14227
											2250.59	0.15312	2250.17	0.2144	2250.59	0.13441	2250.59	0.19147	2249.94	0.14024
											2250.7	0.14979	2250.27	0.21046	2250.7	0.13148	2250.7	0.18792	2250.04	0.13826
											2250.81	0.14657	2250.38	0.20662	2250.81	0.12866	2250.81	0.18446	2250.15	0.13633
											2250.92	0.14346	2250.49	0.2029	2250.92	0.12593	2250.92	0.18109	2250.26	0.13445
											2251.03	0.14045	2250.6	0.19928	2251.03	0.1233	2251.03	0.17782	2250.36	0.13261
											2251.14	0.13753	2250.71	0.19576	2251.14	0.12077	2251.14	0.17462	2250.47	0.13082
											2251.24	0.13472	2250.82	0.19234	2251.24	0.11832	2251.24	0.17152	2250.58	0.12906
											2251.35	0.13199	2250.93	0.18901	2251.35	0.11596	2251.35	0.16849	2250.69	0.12735
											2251.46	0.12935	2251.04	0.18577	2251.46	0.11368	2251.46	0.16555	2250.79	0.12567
											2251.57	0.12679	2251.15	0.18263	2251.57	0.11149	2251.57	0.16268	2250.9	0.12404
											2251.68	0.12432	2251.26	0.17956	2251.68	0.10936	2251.68	0.15989	2251.01	0.12244
											2251.79	0.12192	2251.37	0.17658	2251.79	0.10732	2251.79	0.15718	2251.11	0.12088
											2251.89	0.11959	2251.48	0.17368	2251.89	0.10534	2251.89	0.15454	2251.22	0.11935
											2252	0.11734	2251.59	0.17086	2252	0.10343	2252	0.15196	2251.33	0.11786
											2252.11	0.11515	2251.7	0.16811	2252.11	0.10158	2252.11	0.14946	2251.43	0.1164
											2252.22	0.11303	2251.81	0.16544	2252.22	0.0998	2252.22	0.14703	2251.54	0.11497
											2252.33	0.11097	2251.92	0.16283	2252.33	0.09808	2252.33	0.14466	2251.65	0.11357
											2252.43	0.10898	2252.03	0.16029	2252.43	0.09641	2252.43	0.14235	2251.75	0.11221
											2252.54	0.10704	2252.14	0.15782	2252.54	0.0948	2252.54	0.14011	2251.86	0.11087
											2252.65	0.10516	2252.25	0.15541	2252.65	0.09325	2252.65	0.13792	2251.97	0.10956
											2252.76	0.10333	2252.36	0.15307	2252.76	0.09174	2252.76	0.13579	2252.08	0.10828
											2252.87	0.10155	2252.47	0.15078	2252.87	0.09028	2252.87	0.13372	2252.18	0.10703
											2252.98	0.09983	2252.58	0.14855	2252.98	0.08887	2252.98	0.13171	2252.29	0.1058
											2253.08	0.09815	2252.69	0.14638	2253.08	0.08751	2253.08	0.12975	2252.4	0.1046
											2253.19	0.09652	2252.8	0.14425	2253.19	0.08619	2253.19	0.12784	2252.5	0.10343
											2253.3	0.09494	2252.91	0.14219	2253.3	0.08491	2253.3	0.12598	2252.61	0.10228
											2253.41	0.0934	2253.02	0.14017	2253.41	0.08367	2253.41	0.12417	2252.72	0.10115
											2253.52	0.0919	2253.12	0.1382	2253.52	0.08247	2253.52	0.1224	2252.82	0.10004
											2253.63	0.09044	2253.23	0.13628	2253.63	0.0813	2253.63	0.12069	2252.93	0.09896
											2253.73	0.08902	2253.34	0.13441	2253.73	0.08017	2253.73	0.11901	2253.04	0.0979
											2253.84	0.08763	2253.45	0.13258	2253.84	0.07908	2253.84	0.11738	2253.14	0.09686
											2253.95	0.08629	2253.56	0.13079	2253.95	0.07802	2253.95	0.1158	2253.25	0.09584
											2254.06	0.08498	2253.67	0.12905	2254.06	0.07699	2254.06	0.11425	2253.36	0.09484
											2254.17	0.0837	2253.78	0.12734	2254.17	0.07598	2254.17	0.11274	2253.46	0.09386
											2254.28	0.08245	2253.89	0.12568	2254.28	0.07501	2254.28	0.11127	2253.57	0.0929
											2254.38	0.08124	2254	0.12406	2254.38	0.07407	2254.38	0.10984	2253.68	0.09196
											2254.49	0.08006	2254.11	0.12247	2254.49	0.07315	2254.49	0.10845	2253.79	0.09104
											2254.6	0.0789	2254.22	0.12092	2254.6	0.07226	2254.6	0.10709	2253.89	0.09013
											2254.71	0.07778	2254.33	0.1194	2254.71	0.07139	2254.71	0.10576	2254	0.08924
											2254.82	0.07668	2254.44	0.11792	2254.82	0.07055	2254.82	0.10447	2254.11	0.08837
											2254.93	0.07561	2254.55	0.11647	2254.93	0.06973	2254.93	0.10321	2254.21	0.08752
											2255.03	0.07456	2254.66	0.11505	2255.03	0.06893	2255.03	0.10197	2254.32	0.08668
											2255.14	0.07354	2254.77	0.11367	2255.14	0.06816	2255.14	0.10077	2254.43	0.08585
											2255.25	0.07255	2254.88	0.11231	2255.25	0.0674	2255.25	0.0996	2254.53	0.08505
											2255.36	0.07158	2254.99	0.11099	2255.36	0.06667	2255.36	0.09846	2254.64	0.08425
											2255.47	0.07063	2255.1	0.10969	2255.47	0.06595	2255.47	0.09734	2254.75	0.08347
											2255.58	0.0697	2255.21	0.10842	2255.58	0.06525	2255.58	0.09626	2254.85	0.08271
											2255.68	0.0688	2255.32	0.10718	2255.68	0.06457	2255.68	0.09519	2254.96	0.08196
											2255.79	0.06791	2255.43	0.10596	2255.79	0.06391	2255.79	0.09415	2255.07	0.08122
											2255.9	0.06705	2255.54	0.10477	2255.9	0.06326	2255.9	0.09314	2255.18	0.08049
											2256.01	0.0662	2255.65	0.10361	2256.01	0.06263	2256.01	0.09215	2255.28	0.07978
											2256.12	0.06537	2255.76	0.10247	2256.12	0.06201	2256.12	0.09118	2255.39	0.07908
											2256.22	0.06457	2255.87	0.10135	2256.22	0.06141	2256.22	0.09023	2255.5	0.07839
											2256.33	0.06378	2255.97	0.10025	2256.33	0.06083	2256.33	0.08931	2255.6	0.07772
											2256.44	0.063	2256.08	0.09918	2256.44	0.06025	2256.44	0.08841	2255.71	0.07705
											2256.55	0.06225	2256.19	0.09813	2256.55	0.0597	2256.55	0.08752	2255.82	0.0764
											2256.66	0.06151	2256.3	0.0971	2256.66	0.05915	2256.66	0.08666	2255.92	0.07576
											2256.77	0.06078	2256.41	0.0961	2256.77	0.05862	2256.77	0.08582	2256.03	0.07513
											2256.87	0.06008	2256.52	0.09511	2256.87	0.0581	2256.87	0.08499	2256.14	0.07451
											2256.98	0.05938	2256.63	0.09414	2256.98	0.05759	2256.98	0.08418	2256.24	0.0739
											2257.09	0.0587	2256.74	0.09319	2257.09	0.05709	2257.09	0.08339	2256.35	0.0733
											2257.2	0.05804	2256.85	0.09226	2257.2	0.0566	2257.2	0.08262	2256.46	0.07271
											2257.31	0.05739	2256.96	0.09135	2257.31	0.05613	2257.31	0.08186	2256.57	0.07213
											2257.42	0.05675	2257.07	0.09045	2257.42	0.05566	2257.42	0.08112	2256.67	0.07156
											2257.52	0.05613	2257.18	0.08957	2257.52	0.0552	2257.52	0.08039	2256.78	0.071
											2257.63	0.05551	2257.29	0.08871	2257.63	0.05476	2257.63	0.07968	2256.89	0.07045
											2257.74	0.05491	2257.4	0.08787	2257.74	0.05432	2257.74	0.07899	2256.99	0.06991
											2257.85	0.05433	2257.51	0.08704	2257.85	0.0539	2257.85	0.07831	2257.1	0.06937
											2257.96	0.05375	2257.62	0.08623	2257.96	0.05348	2257.96	0.07764	2257.21	0.06885
											2258.07	0.05319	2257.73	0.08543	2258.07	0.05307	2258.07	0.07698	2257.31	0.06833
											2258.17	0.05263	2257.84	0.08465	2258.17	0.05267	2258.17	0.07634	2257.42	0.06782
											2258.28	0.05209	2257.95	0.08388	2258.28	0.05227	2258.28	0.07571	2257.53	0.06732
											2258.39	0.05156	2258.06	0.08312	2258.39	0.05189	2258.39	0.0751	2257.63	0.06683
											2258.5	0.05104	2258.17	0.08238	2258.5	0.05151	2258.5	0.07449	2257.74	0.06634
											2258.61	0.05053	2258.28	0.08166	2258.61	0.05114	2258.61	0.0739	2257.85	0.06586
											2258.72	0.05002	2258.39	0.08094	2258.72	0.05078	2258.72	0.07332	2257.96	0.06539
											2258.82	0.04953	2258.5	0.08024	2258.82	0.05043	2258.82	0.07275	2258.06	0.06493
											2258.93	0.04905	2258.61	0.07955	2258.93	0.05008	2258.93	0.07219	2258.17	0.06447
											2259.04	0.04857	2258.72	0.07887	2259.04	0.04974	2259.04	0.07164	2258.28	0.06402
											2259.15	0.04811	2258.83	0.07821	2259.15	0.0494	2259.15	0.07111	2258.38	0.06358
											2259.26	0.04765	2258.93	0.07756	2259.26	0.04907	2259.26	0.07058	2258.49	0.06315
											2259.36	0.0472	2259.04	0.07691	2259.36	0.04875	2259.36	0.07006	2258.6	0.06272
											2259.47	0.04676	2259.15	0.07628	2259.47	0.04843	2259.47	0.06955	2258.7	0.06229
											2259.58	0.04633	2259.26	0.07566	2259.58	0.04812	2259.58	0.06905	2258.81	0.06188
											2259.69	0.0459	2259.37	0.07506	2259.69	0.04782	2259.69	0.06856	2258.92	0.06147
											2259.8	0.04549	2259.48	0.07446	2259.8	0.04752	2259.8	0.06808	2259.02	0.06106
											2259.91	0.04508	2259.59	0.07387	2259.91	0.04722	2259.91	0.06761	2259.13	0.06066
											2260.01	0.04468	2259.7	0.07329	2260.01	0.04694	2260.01	0.06714	2259.24	0.06027
											2260.12	0.04428	2259.81	0.07272	2260.12	0.04665	2260.12	0.06669	2259.35	0.05988
											2260.23	0.04389	2259.92	0.07216	2260.23	0.04637	2260.23	0.06624	2259.45	0.0595
											2260.34	0.04351	2260.03	0.07161	2260.34	0.0461	2260.34	0.0658	2259.56	0.05912
											2260.45	0.04313	2260.14	0.07107	2260.45	0.04583	2260.45	0.06537	2259.67	0.05875
											2260.56	0.04277	2260.25	0.07054	2260.56	0.04557	2260.56	0.06494	2259.77	0.05839
											2260.66	0.0424	2260.36	0.07002	2260.66	0.04531	2260.66	0.06452	2259.88	0.05803
											2260.77	0.04205	2260.47	0.0695	2260.77	0.04505	2260.77	0.06411	2259.99	0.05767
											2260.88	0.0417	2260.58	0.06899	2260.88	0.0448	2260.88	0.06371	2260.09	0.05732
											2260.99	0.04135	2260.69	0.0685	2260.99	0.04456	2260.99	0.06331	2260.2	0.05697
											2261.1	0.04101	2260.8	0.06801	2261.1	0.04432	2261.1	0.06292	2260.31	0.05663
											2261.21	0.04068	2260.91	0.06752	2261.21	0.04408	2261.21	0.06253	2260.41	0.0563
											2261.31	0.04035	2261.02	0.06705	2261.31	0.04384	2261.31	0.06216	2260.52	0.05597
											2261.42	0.04003	2261.13	0.06658	2261.42	0.04361	2261.42	0.06178	2260.63	0.05564
											2261.53	0.03971	2261.24	0.06612	2261.53	0.04339	2261.53	0.06142	2260.73	0.05532
											2261.64	0.0394	2261.35	0.06567	2261.64	0.04316	2261.64	0.06106	2260.84	0.055
											2261.75	0.0391	2261.46	0.06522	2261.75	0.04295	2261.75	0.0607	2260.95	0.05468
											2261.86	0.03879	2261.57	0.06478	2261.86	0.04273	2261.86	0.06035	2261.06	0.05437
											2261.96	0.0385	2261.68	0.06435	2261.96	0.04252	2261.96	0.06001	2261.16	0.05407
											2262.07	0.03821	2261.78	0.06392	2262.07	0.04231	2262.07	0.05967	2261.27	0.05376
											2262.18	0.03792	2261.89	0.06351	2262.18	0.0421	2262.18	0.05934	2261.38	0.05347
											2262.29	0.03763	2262	0.06309	2262.29	0.0419	2262.29	0.05901	2261.48	0.05317
											2262.4	0.03736	2262.11	0.06269	2262.4	0.0417	2262.4	0.05869	2261.59	0.05288
											2262.5	0.03708	2262.22	0.06229	2262.5	0.04151	2262.5	0.05837	2261.7	0.0526
											2262.61	0.03681	2262.33	0.06189	2262.61	0.04131	2262.61	0.05806	2261.8	0.05231
											2262.72	0.03655	2262.44	0.0615	2262.72	0.04113	2262.72	0.05775	2261.91	0.05204
											2262.83	0.03628	2262.55	0.06112	2262.83	0.04094	2262.83	0.05745	2262.02	0.05176
											2262.94	0.03603	2262.66	0.06074	2262.94	0.04075	2262.94	0.05715	2262.12	0.05149
											2263.05	0.03577	2262.77	0.06037	2263.05	0.04057	2263.05	0.05686	2262.23	0.05122
											2263.15	0.03552	2262.88	0.06	2263.15	0.04039	2263.15	0.05657	2262.34	0.05095
											2263.26	0.03528	2262.99	0.05964	2263.26	0.04022	2263.26	0.05628	2262.45	0.05069
											2263.37	0.03503	2263.1	0.05929	2263.37	0.04005	2263.37	0.056	2262.55	0.05043
											2263.48	0.03479	2263.21	0.05894	2263.48	0.03988	2263.48	0.05572	2262.66	0.05018
											2263.59	0.03456	2263.32	0.05859	2263.59	0.03971	2263.59	0.05545	2262.77	0.04993
											2263.7	0.03433	2263.43	0.05825	2263.7	0.03954	2263.7	0.05518	2262.87	0.04968
											2263.8	0.0341	2263.54	0.05792	2263.8	0.03938	2263.8	0.05491	2262.98	0.04943
											2263.91	0.03387	2263.65	0.05758	2263.91	0.03922	2263.91	0.05465	2263.09	0.04919
											2264.02	0.03365	2263.76	0.05726	2264.02	0.03906	2264.02	0.05439	2263.19	0.04895
											2264.13	0.03343	2263.87	0.05694	2264.13	0.0389	2264.13	0.05414	2263.3	0.04871
											2264.24	0.03322	2263.98	0.05662	2264.24	0.03875	2264.24	0.05389	2263.41	0.04848
											2264.35	0.033	2264.09	0.05631	2264.35	0.0386	2264.35	0.05364	2263.51	0.04825
											2264.45	0.03279	2264.2	0.056	2264.45	0.03845	2264.45	0.0534	2263.62	0.04802
											2264.56	0.03259	2264.31	0.05569	2264.56	0.0383	2264.56	0.05315	2263.73	0.0478
											2264.67	0.03238	2264.42	0.05539	2264.67	0.03815	2264.67	0.05292	2263.84	0.04757
											2264.78	0.03218	2264.53	0.0551	2264.78	0.03801	2264.78	0.05268	2263.94	0.04735
											2264.89	0.03198	2264.63	0.0548	2264.89	0.03787	2264.89	0.05245	2264.05	0.04714
											2265	0.03179	2264.74	0.05452	2265	0.03773	2265	0.05222	2264.16	0.04692
											2265.1	0.0316	2264.85	0.05423	2265.1	0.03759	2265.1	0.052	2264.26	0.04671
											2265.21	0.03141	2264.96	0.05395	2265.21	0.03746	2265.21	0.05178	2264.37	0.0465
											2265.32	0.03122	2265.07	0.05367	2265.32	0.03732	2265.32	0.05156	2264.48	0.04629
											2265.43	0.03103	2265.18	0.0534	2265.43	0.03719	2265.43	0.05134	2264.58	0.04608
											2265.54	0.03085	2265.29	0.05313	2265.54	0.03706	2265.54	0.05113	2264.69	0.04588
											2265.64	0.03067	2265.4	0.05287	2265.64	0.03693	2265.64	0.05092	2264.8	0.04568
											2265.75	0.03049	2265.51	0.0526	2265.75	0.0368	2265.75	0.05071	2264.9	0.04548
											2265.86	0.03032	2265.62	0.05234	2265.86	0.03668	2265.86	0.05051	2265.01	0.04529
											2265.97	0.03015	2265.73	0.05209	2265.97	0.03656	2265.97	0.0503	2265.12	0.04509
											2266.08	0.02998	2265.84	0.05184	2266.08	0.03643	2266.08	0.0501	2265.23	0.0449
											2266.19	0.02981	2265.95	0.05159	2266.19	0.03631	2266.19	0.04991	2265.33	0.04471
											2266.29	0.02964	2266.06	0.05134	2266.29	0.0362	2266.29	0.04971	2265.44	0.04453
											2266.4	0.02948	2266.17	0.0511	2266.4	0.03608	2266.4	0.04952	2265.55	0.04434
											2266.51	0.02932	2266.28	0.05086	2266.51	0.03596	2266.51	0.04933	2265.65	0.04416
											2266.62	0.02916	2266.39	0.05062	2266.62	0.03585	2266.62	0.04914	2265.76	0.04398
											2266.73	0.029	2266.5	0.05039	2266.73	0.03574	2266.73	0.04896	2265.87	0.0438
											2266.84	0.02884	2266.61	0.05016	2266.84	0.03562	2266.84	0.04877	2265.97	0.04362
											2266.94	0.02869	2266.72	0.04993	2266.94	0.03551	2266.94	0.04859	2266.08	0.04345
											2267.05	0.02854	2266.83	0.0497	2267.05	0.03541	2267.05	0.04842	2266.19	0.04327
											2267.16	0.02839	2266.94	0.04948	2267.16	0.0353	2267.16	0.04824	2266.29	0.0431
											2267.27	0.02824	2267.05	0.04926	2267.27	0.03519	2267.27	0.04807	2266.4	0.04293
											2267.38	0.0281	2267.16	0.04904	2267.38	0.03509	2267.38	0.04789	2266.51	0.04277
											2267.49	0.02795	2267.27	0.04883	2267.49	0.03499	2267.49	0.04772	2266.62	0.0426
											2267.59	0.02781	2267.38	0.04862	2267.59	0.03488	2267.59	0.04756	2266.72	0.04244
											2267.7	0.02767	2267.48	0.04841	2267.7	0.03478	2267.7	0.04739	2266.83	0.04227
											2267.81	0.02753	2267.59	0.0482	2267.81	0.03468	2267.81	0.04723	2266.94	0.04211
											2267.92	0.02739	2267.7	0.048	2267.92	0.03459	2267.92	0.04707	2267.04	0.04196
											2268.03	0.02726	2267.81	0.0478	2268.03	0.03449	2268.03	0.04691	2267.15	0.0418
											2268.14	0.02713	2267.92	0.0476	2268.14	0.03439	2268.14	0.04675	2267.26	0.04164
											2268.24	0.02699	2268.03	0.0474	2268.24	0.0343	2268.24	0.04659	2267.36	0.04149
											2268.35	0.02686	2268.14	0.04721	2268.35	0.0342	2268.35	0.04644	2267.47	0.04134
											2268.46	0.02673	2268.25	0.04702	2268.46	0.03411	2268.46	0.04628	2267.58	0.04119
											2268.57	0.02661	2268.36	0.04683	2268.57	0.03402	2268.57	0.04613	2267.68	0.04104
											2268.68	0.02648	2268.47	0.04664	2268.68	0.03393	2268.68	0.04598	2267.79	0.04089
											2268.78	0.02636	2268.58	0.04645	2268.78	0.03384	2268.78	0.04584	2267.9	0.04075
											2268.89	0.02623	2268.69	0.04627	2268.89	0.03375	2268.89	0.04569	2268	0.0406
											2269	0.02611	2268.8	0.04609	2269	0.03367	2269	0.04555	2268.11	0.04046
											2269.11	0.02599	2268.91	0.04591	2269.11	0.03358	2269.11	0.04541	2268.22	0.04032
											2269.22	0.02587	2269.02	0.04573	2269.22	0.03349	2269.22	0.04526	2268.33	0.04018
											2269.33	0.02576	2269.13	0.04556	2269.33	0.03341	2269.33	0.04513	2268.43	0.04004
											2269.43	0.02564	2269.24	0.04538	2269.43	0.03333	2269.43	0.04499	2268.54	0.0399
											2269.54	0.02553	2269.35	0.04521	2269.54	0.03324	2269.54	0.04485	2268.65	0.03977
											2269.65	0.02541	2269.46	0.04504	2269.65	0.03316	2269.65	0.04472	2268.75	0.03963
											2269.76	0.0253	2269.57	0.04488	2269.76	0.03308	2269.76	0.04458	2268.86	0.0395
											2269.87	0.02519	2269.68	0.04471	2269.87	0.033	2269.87	0.04445	2268.97	0.03937
											2269.98	0.02508	2269.79	0.04455	2269.98	0.03292	2269.98	0.04432	2269.07	0.03924
											2270.08	0.02497	2269.9	0.04439	2270.08	0.03285	2270.08	0.04419	2269.18	0.03911
											2270.19	0.02487	2270.01	0.04423	2270.19	0.03277	2270.19	0.04407	2269.29	0.03898
											2270.3	0.02476	2270.12	0.04407	2270.3	0.03269	2270.3	0.04394	2269.39	0.03885
											2270.41	0.02466	2270.23	0.04391	2270.41	0.03262	2270.41	0.04382	2269.5	0.03873
											2270.52	0.02456	2270.33	0.04376	2270.52	0.03254	2270.52	0.04369	2269.61	0.0386
											2270.63	0.02445	2270.44	0.04361	2270.63	0.03247	2270.63	0.04357	2269.72	0.03848
											2270.73	0.02435	2270.55	0.04345	2270.73	0.0324	2270.73	0.04345	2269.82	0.03836
											2270.84	0.02425	2270.66	0.04331	2270.84	0.03233	2270.84	0.04333	2269.93	0.03824
											2270.95	0.02415	2270.77	0.04316	2270.95	0.03226	2270.95	0.04321	2270.04	0.03812
											2271.06	0.02406	2270.88	0.04301	2271.06	0.03218	2271.06	0.0431	2270.14	0.038
											2271.17	0.02396	2270.99	0.04287	2271.17	0.03212	2271.17	0.04298	2270.25	0.03789
											2271.28	0.02386	2271.1	0.04272	2271.28	0.03205	2271.28	0.04287	2270.36	0.03777
											2271.38	0.02377	2271.21	0.04258	2271.38	0.03198	2271.38	0.04275	2270.46	0.03766
											2271.49	0.02368	2271.32	0.04244	2271.49	0.03191	2271.49	0.04264	2270.57	0.03754
											2271.6	0.02358	2271.43	0.0423	2271.6	0.03184	2271.6	0.04253	2270.68	0.03743
											2271.71	0.02349	2271.54	0.04217	2271.71	0.03178	2271.71	0.04242	2270.78	0.03732
											2271.82	0.0234	2271.65	0.04203	2271.82	0.03171	2271.82	0.04231	2270.89	0.03721
											2271.92	0.02331	2271.76	0.0419	2271.92	0.03165	2271.92	0.0422	2271	0.0371
											2272.03	0.02322	2271.87	0.04176	2272.03	0.03158	2272.03	0.0421	2271.11	0.03699
											2272.14	0.02314	2271.98	0.04163	2272.14	0.03152	2272.14	0.04199	2271.21	0.03688
											2272.25	0.02305	2272.09	0.0415	2272.25	0.03146	2272.25	0.04189	2271.32	0.03678
											2272.36	0.02297	2272.2	0.04137	2272.36	0.0314	2272.36	0.04179	2271.43	0.03667
											2272.47	0.02288	2272.31	0.04124	2272.47	0.03134	2272.47	0.04168	2271.53	0.03657
											2272.57	0.0228	2272.42	0.04112	2272.57	0.03127	2272.57	0.04158	2271.64	0.03646
											2272.68	0.02271	2272.53	0.04099	2272.68	0.03121	2272.68	0.04148	2271.75	0.03636
											2272.79	0.02263	2272.64	0.04087	2272.79	0.03116	2272.79	0.04138	2271.85	0.03626
											2272.9	0.02255	2272.75	0.04075	2272.9	0.0311	2272.9	0.04129	2271.96	0.03616
											2273.01	0.02247	2272.86	0.04063	2273.01	0.03104	2273.01	0.04119	2272.07	0.03606
											2273.12	0.02239	2272.97	0.04051	2273.12	0.03098	2273.12	0.04109	2272.17	0.03596
											2273.22	0.02231	2273.08	0.04039	2273.22	0.03092	2273.22	0.041	2272.28	0.03586
											2273.33	0.02223	2273.19	0.04027	2273.33	0.03087	2273.33	0.0409	2272.39	0.03577
											2273.44	0.02216	2273.29	0.04015	2273.44	0.03081	2273.44	0.04081	2272.5	0.03567
											2273.55	0.02208	2273.4	0.04004	2273.55	0.03076	2273.55	0.04072	2272.6	0.03557
											2273.66	0.022	2273.51	0.03993	2273.66	0.0307	2273.66	0.04063	2272.71	0.03548
											2273.77	0.02193	2273.62	0.03981	2273.77	0.03065	2273.77	0.04053	2272.82	0.03539
											2273.87	0.02186	2273.73	0.0397	2273.87	0.03059	2273.87	0.04044	2272.92	0.03529
											2273.98	0.02178	2273.84	0.03959	2273.98	0.03054	2273.98	0.04036	2273.03	0.0352
											2274.09	0.02171	2273.95	0.03948	2274.09	0.03049	2274.09	0.04027	2273.14	0.03511
											2274.2	0.02164	2274.06	0.03937	2274.2	0.03044	2274.2	0.04018	2273.24	0.03502
											2274.31	0.02157	2274.17	0.03927	2274.31	0.03038	2274.31	0.04009	2273.35	0.03493
											2274.42	0.0215	2274.28	0.03916	2274.42	0.03033	2274.42	0.04001	2273.46	0.03484
											2274.52	0.02143	2274.39	0.03905	2274.52	0.03028	2274.52	0.03992	2273.56	0.03475
											2274.63	0.02136	2274.5	0.03895	2274.63	0.03023	2274.63	0.03984	2273.67	0.03467
											2274.74	0.02129	2274.61	0.03885	2274.74	0.03018	2274.74	0.03976	2273.78	0.03458
											2274.85	0.02122	2274.72	0.03874	2274.85	0.03013	2274.85	0.03967	2273.88	0.03449
											2274.96	0.02115	2274.83	0.03864	2274.96	0.03008	2274.96	0.03959	2273.99	0.03441
											2275.06	0.02109	2274.94	0.03854	2275.06	0.03004	2275.06	0.03951	2274.1	0.03433
											2275.17	0.02102	2275.05	0.03844	2275.17	0.02999	2275.17	0.03943	2274.21	0.03424
											2275.28	0.02096	2275.16	0.03834	2275.28	0.02994	2275.28	0.03935	2274.31	0.03416
											2275.39	0.02089	2275.27	0.03825	2275.39	0.02989	2275.39	0.03927	2274.42	0.03408
											2275.5	0.02083	2275.38	0.03815	2275.5	0.02985	2275.5	0.0392	2274.53	0.034
											2275.61	0.02076	2275.49	0.03805	2275.61	0.0298	2275.61	0.03912	2274.63	0.03392
											2275.71	0.0207	2275.6	0.03796	2275.71	0.02975	2275.71	0.03904	2274.74	0.03384
											2275.82	0.02064	2275.71	0.03787	2275.82	0.02971	2275.82	0.03897	2274.85	0.03376
											2275.93	0.02058	2275.82	0.03777	2275.93	0.02966	2275.93	0.03889	2274.95	0.03368
											2276.04	0.02052	2275.93	0.03768	2276.04	0.02962	2276.04	0.03882	2275.06	0.0336
											2276.15	0.02046	2276.04	0.03759	2276.15	0.02958	2276.15	0.03874	2275.17	0.03352
											2276.26	0.0204	2276.14	0.0375	2276.26	0.02953	2276.26	0.03867	2275.27	0.03345
											2276.36	0.02034	2276.25	0.03741	2276.36	0.02949	2276.36	0.0386	2275.38	0.03337
											2276.47	0.02028	2276.36	0.03732	2276.47	0.02945	2276.47	0.03852	2275.49	0.03329
											2276.58	0.02022	2276.47	0.03723	2276.58	0.0294	2276.58	0.03845	2275.6	0.03322
											2276.69	0.02016	2276.58	0.03715	2276.69	0.02936	2276.69	0.03838	2275.7	0.03315
											2276.8	0.02011	2276.69	0.03706	2276.8	0.02932	2276.8	0.03831	2275.81	0.03307
											2276.91	0.02005	2276.8	0.03697	2276.91	0.02928	2276.91	0.03824	2275.92	0.033
											2277.01	0.01999	2276.91	0.03689	2277.01	0.02924	2277.01	0.03817	2276.02	0.03293
											2277.12	0.01994	2277.02	0.0368	2277.12	0.0292	2277.12	0.03811	2276.13	0.03286
											2277.23	0.01988	2277.13	0.03672	2277.23	0.02916	2277.23	0.03804	2276.24	0.03278
											2277.34	0.01983	2277.24	0.03664	2277.34	0.02912	2277.34	0.03797	2276.34	0.03271
											2277.45	0.01977	2277.35	0.03656	2277.45	0.02908	2277.45	0.03791	2276.45	0.03264
											2277.56	0.01972	2277.46	0.03648	2277.56	0.02904	2277.56	0.03784	2276.56	0.03257
											2277.66	0.01967	2277.57	0.0364	2277.66	0.029	2277.66	0.03777	2276.66	0.03251
											2277.77	0.01961	2277.68	0.03632	2277.77	0.02896	2277.77	0.03771	2276.77	0.03244
											2277.88	0.01956	2277.79	0.03624	2277.88	0.02892	2277.88	0.03765	2276.88	0.03237
											2277.99	0.01951	2277.9	0.03616	2277.99	0.02889	2277.99	0.03758	2276.99	0.0323
											2278.1	0.01946	2278.01	0.03608	2278.1	0.02885	2278.1	0.03752	2277.09	0.03224
											2278.2	0.01941	2278.12	0.036	2278.2	0.02881	2278.2	0.03746	2277.2	0.03217
											2278.31	0.01936	2278.23	0.03593	2278.31	0.02878	2278.31	0.03739	2277.31	0.0321
											2278.42	0.01931	2278.34	0.03585	2278.42	0.02874	2278.42	0.03733	2277.41	0.03204
											2278.53	0.01926	2278.45	0.03578	2278.53	0.0287	2278.53	0.03727	2277.52	0.03197
											2278.64	0.01921	2278.56	0.0357	2278.64	0.02867	2278.64	0.03721	2277.63	0.03191
											2278.75	0.01916	2278.67	0.03563	2278.75	0.02863	2278.75	0.03715	2277.73	0.03185
											2278.85	0.01911	2278.78	0.03556	2278.85	0.0286	2278.85	0.03709	2277.84	0.03178
											2278.96	0.01907	2278.89	0.03548	2278.96	0.02856	2278.96	0.03703	2277.95	0.03172
											2279.07	0.01902	2278.99	0.03541	2279.07	0.02853	2279.07	0.03698	2278.05	0.03166
											2279.18	0.01897	2279.1	0.03534	2279.18	0.02849	2279.18	0.03692	2278.16	0.0316
											2279.29	0.01893	2279.21	0.03527	2279.29	0.02846	2279.29	0.03686	2278.27	0.03154
											2279.4	0.01888	2279.32	0.0352	2279.4	0.02842	2279.4	0.0368	2278.38	0.03147
											2279.5	0.01883	2279.43	0.03513	2279.5	0.02839	2279.5	0.03675	2278.48	0.03141
											2279.61	0.01879	2279.54	0.03506	2279.61	0.02836	2279.61	0.03669	2278.59	0.03135
											2279.72	0.01874	2279.65	0.03499	2279.72	0.02833	2279.72	0.03663	2278.7	0.0313
											2279.83	0.0187	2279.76	0.03493	2279.83	0.02829	2279.83	0.03658	2278.8	0.03124
											2279.94	0.01865	2279.87	0.03486	2279.94	0.02826	2279.94	0.03652	2278.91	0.03118
											2280.05	0.01861	2279.98	0.03479	2280.05	0.02823	2280.05	0.03647	2279.02	0.03112
											2280.15	0.01857	2280.09	0.03473	2280.15	0.0282	2280.15	0.03642	2279.12	0.03106
											2280.26	0.01852	2280.2	0.03466	2280.26	0.02816	2280.26	0.03636	2279.23	0.03101
											2280.37	0.01848	2280.31	0.0346	2280.37	0.02813	2280.37	0.03631	2279.34	0.03095
											2280.48	0.01844	2280.42	0.03453	2280.48	0.0281	2280.48	0.03626	2279.44	0.03089
											2280.59	0.0184	2280.53	0.03447	2280.59	0.02807	2280.59	0.03621	2279.55	0.03084
											2280.7	0.01836	2280.64	0.03441	2280.7	0.02804	2280.7	0.03615	2279.66	0.03078
											2280.8	0.01831	2280.75	0.03434	2280.8	0.02801	2280.8	0.0361	2279.77	0.03073
											2280.91	0.01827	2280.86	0.03428	2280.91	0.02798	2280.91	0.03605	2279.87	0.03067
											2281.02	0.01823	2280.97	0.03422	2281.02	0.02795	2281.02	0.036	2279.98	0.03062
											2281.13	0.01819	2281.08	0.03416	2281.13	0.02792	2281.13	0.03595	2280.09	0.03056
											2281.24	0.01815	2281.19	0.0341	2281.24	0.02789	2281.24	0.0359	2280.19	0.03051
											2281.35	0.01811	2281.3	0.03404	2281.35	0.02786	2281.35	0.03585	2280.3	0.03046
											2281.45	0.01807	2281.41	0.03398	2281.45	0.02783	2281.45	0.0358	2280.41	0.03041
											2281.56	0.01804	2281.52	0.03392	2281.56	0.0278	2281.56	0.03575	2280.51	0.03035
											2281.67	0.018	2281.63	0.03386	2281.67	0.02778	2281.67	0.03571	2280.62	0.0303
											2281.78	0.01796	2281.74	0.0338	2281.78	0.02775	2281.78	0.03566	2280.73	0.03025
											2281.89	0.01792	2281.84	0.03374	2281.89	0.02772	2281.89	0.03561	2280.83	0.0302
											2281.99	0.01788	2281.95	0.03369	2281.99	0.02769	2281.99	0.03556	2280.94	0.03015
											2282.1	0.01784	2282.06	0.03363	2282.1	0.02767	2282.1	0.03552	2281.05	0.0301
											2282.21	0.01781	2282.17	0.03357	2282.21	0.02764	2282.21	0.03547	2281.15	0.03005
											2282.32	0.01777	2282.28	0.03352	2282.32	0.02761	2282.32	0.03542	2281.26	0.03
											2282.43	0.01773	2282.39	0.03346	2282.43	0.02758	2282.43	0.03538	2281.37	0.02995
											2282.54	0.0177	2282.5	0.03341	2282.54	0.02756	2282.54	0.03533	2281.48	0.0299
											2282.64	0.01766	2282.61	0.03335	2282.64	0.02753	2282.64	0.03529	2281.58	0.02985
											2282.75	0.01763	2282.72	0.0333	2282.75	0.0275	2282.75	0.03524	2281.69	0.0298
											2282.86	0.01759	2282.83	0.03324	2282.86	0.02748	2282.86	0.0352	2281.8	0.02976
											2282.97	0.01756	2282.94	0.03319	2282.97	0.02745	2282.97	0.03516	2281.9	0.02971
											2283.08	0.01752	2283.05	0.03314	2283.08	0.02743	2283.08	0.03511	2282.01	0.02966
											2283.19	0.01749	2283.16	0.03308	2283.19	0.0274	2283.19	0.03507	2282.12	0.02961
											2283.29	0.01745	2283.27	0.03303	2283.29	0.02738	2283.29	0.03503	2282.22	0.02957
											2283.4	0.01742	2283.38	0.03298	2283.4	0.02735	2283.4	0.03498	2282.33	0.02952
											2283.51	0.01738	2283.49	0.03293	2283.51	0.02733	2283.51	0.03494	2282.44	0.02948
											2283.62	0.01735	2283.6	0.03288	2283.62	0.0273	2283.62	0.0349	2282.54	0.02943
											2283.73	0.01732	2283.71	0.03283	2283.73	0.02728	2283.73	0.03486	2282.65	0.02939
											2283.84	0.01728	2283.82	0.03278	2283.84	0.02725	2283.84	0.03482	2282.76	0.02934
											2283.94	0.01725	2283.93	0.03273	2283.94	0.02723	2283.94	0.03477	2282.87	0.0293
											2284.05	0.01722	2284.04	0.03268	2284.05	0.0272	2284.05	0.03473	2282.97	0.02925
											2284.16	0.01719	2284.15	0.03263	2284.16	0.02718	2284.16	0.03469	2283.08	0.02921
											2284.27	0.01716	2284.26	0.03258	2284.27	0.02716	2284.27	0.03465	2283.19	0.02916
											2284.38	0.01712	2284.37	0.03253	2284.38	0.02713	2284.38	0.03461	2283.29	0.02912
											2284.49	0.01709	2284.48	0.03248	2284.49	0.02711	2284.49	0.03457	2283.4	0.02908
											2284.59	0.01706	2284.59	0.03243	2284.59	0.02709	2284.59	0.03453	2283.51	0.02904
											2284.7	0.01703	2284.69	0.03239	2284.7	0.02706	2284.7	0.0345	2283.61	0.02899
											2284.81	0.017	2284.8	0.03234	2284.81	0.02704	2284.81	0.03446	2283.72	0.02895
											2284.92	0.01697	2284.91	0.03229	2284.92	0.02702	2284.92	0.03442	2283.83	0.02891
											2285.03	0.01694	2285.02	0.03225	2285.03	0.027	2285.03	0.03438	2283.93	0.02887
											2285.13	0.01691	2285.13	0.0322	2285.13	0.02697	2285.13	0.03434	2284.04	0.02883
											2285.24	0.01688	2285.24	0.03216	2285.24	0.02695	2285.24	0.0343	2284.15	0.02879

## Sheet: Figure 2d
O												C												Si
6a			6b			6c			6d			7a			7b			7c			7d			8a			8b			8c			8d
Wavenumber (cm-1)	SRS intensity (Arb. Unit)		Wavenumber (cm-1)	SRS intensity (Arb. Unit)		Wavenumber (cm-1)	SRS intensity (Arb. Unit)		Wavenumber (cm-1)	SRS intensity (Arb. Unit)		Wavenumber (cm-1)	SRS intensity (Arb. Unit)		Wavenumber (cm-1)	SRS intensity (Arb. Unit)		Wavenumber (cm-1)	SRS intensity (Arb. Unit)		Wavenumber (cm-1)	SRS intensity (Arb. Unit)		Wavenumber (cm-1)	SRS intensity (Arb. Unit)		Wavenumber (cm-1)	SRS intensity (Arb. Unit)		Wavenumber (cm-1)	SRS intensity (Arb. Unit)		Wavenumber (cm-1)	SRS intensity (Arb. Unit)
2297.41	0.00958		2270.12	0.01065		2244.3	0.00736		2215.91	0		2299.18	0.15006		2289.61	0.13906		2278.69	0.1059		2299.18	0.1052		2256.52	0.2091		2256.52	0.27377		2256.52	0.3265		2257.87	0.31755
2293.31	0.00407		2264.67	0.00894		2237.53	0.01197		2210.51	0.00206		2296.44	0.1422		2286.88	0.12888		2277.33	0.10944		2295.07	0.09227		2253.8	0.22383		2251.08	0.2845		2253.8	0.34045		2253.8	0.31621
2289.21	0.0014		2260.59	0.00565		2234.82	0.01412		2207.82	0.00488		2293.71	0.16066		2284.15	0.11123		2273.24	0.10782		2293.71	0.09659		2251.08	0.23333		2249.73	0.28521		2249.73	0.32989		2248.37	0.30571
2282.38	0		2255.16	0.00728		2229.41	0.02168		2201.09	0.01413		2290.97	0.1468		2282.78	0.12441		2270.52	0.11001		2290.97	0.10177		2249.73	0.23157		2247.01	0.25157		2245.66	0.30234		2245.66	0.29684
2279.65	0.00824		2251.08	0.01215		2225.36	0.02542		2198.4	0.0139		2286.88	0.14096		2278.69	0.12371		2269.16	0.10686		2286.88	0.09524		2247.01	0.23609		2242.95	0.23537		2242.95	0.30291		2241.59	0.23813
2275.56	0.01608		2245.66	0.0188		2221.3	0.01631		2193.02	0.01434		2284.15	0.11914		2274.61	0.12177		2266.44	0.09838		2285.51	0.07087		2242.95	0.22649		2240.24	0.22782		2230.76	0.26333		2236.18	0.2576
2267.39	0.02283		2242.95	0.03079		2215.91	0.02429		2188.99	0.0143		2281.42	0.13683		2271.88	0.11835		2263.72	0.09245		2282.78	0.06982		2241.59	0.22799		2229.41	0.23936		2226.71	0.25749		2233.47	0.24365
2264.67	0.02132		2236.18	0.04513		2211.86	0.02973		2183.62	0.01468		2280.06	0.13572		2269.16	0.11718		2261	0.09049		2278.69	0.08455		2232.12	0.43031		2228.06	0.23609		2224	0.24893		2228.06	0.22751
2261.95	0.01481		2233.47	0.05067		2207.82	0.03841		2180.94	0.01481		2277.33	0.13533		2266.44	0.11142		2258.28	0.08787		2275.97	0.07921		2229.41	0.57439		2222.65	0.24618		2219.95	0.2044		2224	0.22038
2256.52	0.04156		2229.41	0.06938		2201.09	0.07902		2175.58	0.02422		2274.61	0.13486		2263.72	0.10232		2255.57	0.08539		2273.24	0.08104		2226.71	0.87126		2221.3	0.22374		2218.6	0.21671		2221.3	0.19585
2251.08	0.11816		2224	0.09955		2197.05	0.13694		2171.56	0.03908		2271.88	0.12932		2261	0.10254		2252.85	0.09108		2271.88	0.07903		2222.65	1		2218.6	0.24186		2213.21	0.23802		2215.91	0.21361
2248.37	0.19302		2219.95	0.15176		2194.36	0.20049		2166.21	0.11258		2269.16	0.13305		2258.28	0.1052		2248.78	0.09421		2269.16	0.07121		2221.3	0.84891		2214.56	0.27959		2210.51	0.24533		2211.86	0.20331
2242.95	0.54985		2215.91	0.48277		2188.99	0.57588		2162.2	0.34654		2266.44	0.12889		2255.57	0.11147		2247.42	0.09258		2266.44	0.07361		2218.6	0.69567		2210.51	0.30508		2209.16	0.2454		2207.82	0.20197
2238.88	0.89592		2210.51	1		2184.96	1		2158.19	0.80344		2263.72	0.11969		2250.14	0.11227		2243.36	0.08825		2262.36	0.05318		2215.91	0.49726		2206.47	0.38122		2207.82	0.22909		2207.82	0.19957
2236.18	1		2206.47	0.90732		2180.94	0.92091		2152.85	1		2261	0.12106		2247.42	0.10985		2242	0.08538		2261	0.05902		2211.86	0.30836		2205.12	0.44021		2199.74	0.24625		2206.47	0.19023
2228.06	0.32339		2202.43	0.36474		2175.58	0.25513		2148.85	0.29081		2256.92	0.13509		2243.36	0.11256		2237.94	0.09021		2258.28	0.06274		2209.16	0.2621		2202.43	0.58684		2195.71	0.22379		2195.71	0.16587
2225.36	0.1773		2197.05	0.10312		2170.22	0.06995		2143.52	0.07725		2254.21	0.15095		2242	0.10516		2235.23	0.09422		2255.57	0.06461		2206.47	0.22225		2198.4	0.89376		2194.36	0.22842		2193.02	0.21369
2221.3	0.07557		2194.36	0.06878		2167.55	0.03706		2139.52	0.02815		2252.85	0.14951		2239.3	0.10107		2233.88	0.09282		2251.49	0.06949		2205.12	0.19636		2197.05	1		2191.68	0.25722		2187.65	0.17881
2215.91	0.03349		2187.65	0.02697		2160.86	0.01303		2135.53	0.01876		2250.14	0.1612		2236.59	0.10967		2231.18	0.10061		2250.14	0.06358		2197.05	0.13264		2195.71	0.99914		2188.99	0.29347		2183.62	0.17062
2211.86	0.02634		2183.62	0.01753		2158.19	0.00673		2130.21	0.0145		2247.42	0.17633		2233.88	0.11424		2228.47	0.10889		2243.36	0.05807		2194.36	0.13826		2191.68	0.86383		2186.3	0.33242		2180.94	0.1624
2207.82	0.02203		2179.6	0.00984		2154.18	0.00475		2127.55	0.01235		2243.36	0.20821		2231.18	0.13424		2225.77	0.1056		2242	0.04658		2193.02	0.16126		2188.99	0.60461		2180.94	0.40035		2175.58	0.16832
2201.09	0.02353		2174.24	0.00273		2148.85	0.00114		2122.24	0.01073		2242	0.21732		2228.47	0.14594		2221.72	0.09087		2237.94	0.05256		2188.99	0.13636		2187.65	0.45406		2179.6	0.52082		2171.56	0.15851
2197.05	0.01617		2171.56	0.00259		2143.52	0		2118.26	0.01108		2237.94	0.32043		2224.42	0.1494		2220.37	0.08642		2232.53	0.05385		2186.3	0.11458		2182.28	0.25807		2175.58	0.76543		2163.53	0.1955
2193.02	0.01576		2166.21	0		2139.52	0.000547936		2112.96	0.00991		2236.59	0.39514		2223.07	0.15192		2217.67	0.09024		2231.18	0.06903		2183.62	0.11634		2178.26	0.20436		2172.9	1		2160.86	0.19484
2188.99	0.0055		2162.2	0.00881		2135.53	0.00587		2108.98	0.00826		2233.88	0.57652		2220.37	0.1432		2214.97	0.09745		2227.12	0.07693		2179.6	0.11027		2175.58	0.15987		2170.22	0.99412		2156.85	0.24322
												2231.18	0.88805		2217.67	0.18237		2212.28	0.09723		2225.77	0.07456		2174.24	0.10892		2171.56	0.14439		2168.88	0.93688		2151.52	0.32979
												2227.12	1		2214.97	0.19969		2209.58	0.10327		2223.07	0.07085		2171.56	0.10401		2170.22	0.09567		2164.87	0.64089		2148.85	0.4265
												2225.77	0.86323		2212.28	0.27478		2205.54	0.10387		2220.37	0.04983		2168.88	0.06924		2164.87	0.10578		2159.53	0.28789		2144.85	0.69185
												2223.07	0.61564		2209.58	0.3367		2204.2	0.11127		2216.32	0.06546		2164.87	0.09832		2163.53	0.11795		2156.85	0.22784		2139.52	1
												2220.37	0.34848		2206.89	0.54419		2201.51	0.11412		2214.97	0.06659		2163.53	0.09599		2159.53	0.05728		2155.52	0.18763		2135.53	0.7191
												2217.67	0.23783		2204.2	0.83115		2198.82	0.11456		2212.28	0.06322		2160.86	0.07383		2155.52	0.08511		2150.18	0.14202		2134.2	0.50756
												2214.97	0.17099		2201.51	1		2196.13	0.12397		2208.24	0.0615		2158.19	0.06034		2152.85	0.09777		2147.51	0.111		2127.55	0.20697
												2212.28	0.14123		2198.82	0.9585		2193.44	0.14846		2206.89	0.06071		2155.52	0.08365		2150.18	0.09632		2143.52	0.10447		2124.9	0.14972
												2209.58	0.11933		2196.13	0.61672		2190.76	0.17336		2204.2	0.06446		2152.85	0.09171		2147.51	0.08352		2139.52	0.07735		2120.91	0.0896
												2206.89	0.1038		2193.44	0.3906		2188.07	0.20114		2201.51	0.06757		2148.85	0.07849		2143.52	0.10199		2139.52	0.08396		2115.61	0.0608
												2204.2	0.10172		2190.76	0.2443		2185.39	0.30334		2198.82	0.05276		2146.18	0.07462		2140.85	0.09888		2134.2	0.07795		2112.96	0.04341
												2201.51	0.09501		2188.07	0.17536		2182.7	0.44668		2196.13	0.04835		2143.52	0.08		2138.19	0.09002		2128.88	0.04897		2107.66	0.01959
												2198.82	0.08699		2185.39	0.12798		2180.02	0.78129		2193.44	0.06285		2140.85	0.06903		2128.88	0.05201		2127.55	0.0427		2105.01	0.01146
												2196.13	0.08138		2182.7	0.10735		2177.34	1		2192.1	0.05888		2138.19	0.05728		2122.24	0.05031		2124.9	0.04889		2101.04	0
												2193.44	0.08545		2180.02	0.08725		2174.67	0.99923		2188.07	0.05721		2135.53	0.06753		2118.26	0.04394		2122.24	0.04406		2091.79	0.00281
												2190.76	0.08139		2177.34	0.08137		2171.99	0.74824		2185.39	0.05526		2134.2	0.0652		2115.61	0.03719		2118.26	0.03876
												2188.07	0.0797		2174.67	0.06694		2169.31	0.32146		2182.7	0.04529		2126.22	0.05988		2111.63	0.03287		2114.28	0.02831
												2185.39	0.07597		2171.99	0.0601		2166.64	0.22655		2180.02	0.05272		2124.9	0.0589		2108.98	0.02355		2111.63	0.02392
												2182.7	0.06971		2166.64	0.05223		2163.96	0.16008		2177.34	0.05307		2120.91	0.05422		2107.66	0.01461		2108.98	0.01054
												2180.02	0.0733		2163.96	0.05353		2161.29	0.10183		2173.33	0.04659		2118.26	0.05022		2102.37	0.01738		2106.34	0.00243
												2177.34	0.06925		2158.62	0.03747		2158.62	0.06916		2171.99	0.05271		2115.61	0.04753		2101.04	0.01722		2102.37	0
												2173.33	0.06391		2155.95	0.03919		2155.95	0.05744		2169.31	0.03721		2112.96	0.04422		2094.44	0		2099.72	0.000922619
												2171.99	0.05308		2153.28	0.04389		2153.28	0.0572		2166.64	0.05812		2110.31	0.04619
												2169.31	0.03833		2150.61	0.04475		2150.61	0.04344		2163.96	0.0873		2107.66	0.03241
												2165.3	0.0484		2147.95	0.04796		2147.95	0.03255		2161.29	0.09407		2103.69	0.03591
												2163.96	0.05127		2145.28	0.05186		2145.28	0.03903		2158.62	0.13131		2102.37	0.03156
												2161.29	0.04165		2142.62	0.0419		2142.62	0.03801		2155.95	0.25363		2099.72	0.0324
												2157.29	0.03198		2138.63	0.0365		2139.96	0.02644		2153.28	0.45593		2094.44	0.0179
												2154.62	0.05273		2137.3	0.04005		2135.97	0.03416		2150.61	0.84056		2093.11	0.02136
												2153.28	0.05357		2133.31	0.04245		2134.64	0.03254		2147.95	1
												2150.61	0.05029		2129.32	0.04075		2131.98	0.03389		2145.28	0.91217
												2147.95	0.05062		2126.66	0.04325		2129.32	0.03002		2141.29	0.47434
												2145.28	0.05103		2124.01	0.04403		2126.66	0.03203		2139.96	0.2583
												2143.95	0.05172		2121.35	0.04235		2124.01	0.0342		2137.3	0.14584
												2139.96	0.04508		2118.7	0.04599		2121.35	0.03185		2134.64	0.08448
												2137.3	0.0448		2116.05	0.04549		2117.37	0.0314		2131.98	0.06239
												2133.31	0.04399		2113.4	0.04259		2116.05	0.02501		2127.99	0.04078
												2131.98	0.04627		2110.75	0.04157		2112.07	0.02225		2126.66	0.04303
												2129.32	0.0456		2106.78	0.03283		2110.75	0.02428		2124.01	0.0349
												2126.66	0.04605		2105.46	0.03848		2108.1	0.01237		2120.03	0.03152
												2124.01	0.0476		2102.81	0.03614		2104.13	0.02205		2117.37	0.02884
												2121.35	0.05052		2098.84	0.03409		2102.81	0.01713		2116.05	0.02747
												2117.37	0.05027		2097.52	0.03735		2098.84	0.02598		2113.4	0.02015
												2114.72	0.04965		2094.88	0.02493		2097.52	0.01669		2110.75	0.02871
												2110.75	0.04899		2092.24	0.02985		2096.2	0.01378		2105.46	0.013
												2108.1	0.04199		2088.28	0.03393		2092.24	0.01713		2102.81	0.00709
												2105.46	0.04236		2086.96	0.0331		2088.28	0.01931		2098.84	0.0091
												2102.81	0.04107		2084.33	0.03629		2086.96	0.01605		2097.52	0.00787
												2100.17	0.03942		2081.69	0.03478		2084.33	0.01739		2094.88	0
												2097.52	0.0351		2077.74	0.0354		2081.69	0.01695		2092.24	0.00646
												2093.56	0.0309		2076.42	0.03405		2079.06	0.01083		2089.6	0.00855
												2090.92	0.0324		2073.79	0.02753		2076.42	0.0054		2084.33	0.01627
												2089.6	0.03586		2069.84	0.03242		2073.79	0.00547		2080.37	0.01569
												2086.96	0.0353		2068.53	0.03688		2069.84	0.01866		2077.74	0.01355
												2084.33	0.04216		2065.9	0.03499		2067.22	0.02034		2076.42	0.00956

## Sheet: Figure 3b
Raw data points			Linear fitted curve
Measured wavenumber	Calculated wavenumber		Measured wavenumber	Calculated wavenumber
2241	2241		2139	2138.59
2240	2240		2139.1	2138.69
2239	2239		2139.2	2138.8
2238	2238		2139.31	2138.9
2237	2237		2139.41	2139
2233	2233		2139.51	2139.1
2228	2230		2139.61	2139.21
2225	2225		2139.71	2139.31
2222	2222		2139.82	2139.41
2214	2213		2139.92	2139.51
2210	2210		2140.02	2139.62
2209	2209		2140.12	2139.72
2204	2205		2140.23	2139.82
2200	2202		2140.33	2139.92
2199	2197		2140.43	2140.03
2195	2194		2140.53	2140.13
2186	2187		2140.63	2140.23
2184	2184		2140.74	2140.33
2183	2183		2140.84	2140.44
2179	2179		2140.94	2140.54
2176	2176		2141.04	2140.64
2173	2171		2141.14	2140.74
2171	2168		2141.25	2140.85
2159	2159		2141.35	2140.95
2155	2156		2141.45	2141.05
2154	2155		2141.55	2141.15
2152	2151		2141.65	2141.26
2147	2148		2141.76	2141.36
2145	2143		2141.86	2141.46
2141	2140		2141.96	2141.56
			2142.06	2141.67
			2142.17	2141.77
			2142.27	2141.87
			2142.37	2141.98
			2142.47	2142.08
			2142.57	2142.18
			2142.68	2142.28
			2142.78	2142.39
			2142.88	2142.49
			2142.98	2142.59
			2143.08	2142.69
			2143.19	2142.8
			2143.29	2142.9
			2143.39	2143
			2143.49	2143.1
			2143.59	2143.21
			2143.7	2143.31
			2143.8	2143.41
			2143.9	2143.51
			2144	2143.62
			2144.11	2143.72
			2144.21	2143.82
			2144.31	2143.92
			2144.41	2144.03
			2144.51	2144.13
			2144.62	2144.23
			2144.72	2144.33
			2144.82	2144.44
			2144.92	2144.54
			2145.02	2144.64
			2145.13	2144.74
			2145.23	2144.85
			2145.33	2144.95
			2145.43	2145.05
			2145.53	2145.15
			2145.64	2145.26
			2145.74	2145.36
			2145.84	2145.46
			2145.94	2145.56
			2146.05	2145.67
			2146.15	2145.77
			2146.25	2145.87
			2146.35	2145.97
			2146.45	2146.08
			2146.56	2146.18
			2146.66	2146.28
			2146.76	2146.38
			2146.86	2146.49
			2146.96	2146.59
			2147.07	2146.69
			2147.17	2146.79
			2147.27	2146.9
			2147.37	2147
			2147.47	2147.1
			2147.58	2147.2
			2147.68	2147.31
			2147.78	2147.41
			2147.88	2147.51
			2147.98	2147.62
			2148.09	2147.72
			2148.19	2147.82
			2148.29	2147.92
			2148.39	2148.03
			2148.5	2148.13
			2148.6	2148.23
			2148.7	2148.33
			2148.8	2148.44
			2148.9	2148.54
			2149.01	2148.64
			2149.11	2148.74
			2149.21	2148.85
			2149.31	2148.95
			2149.41	2149.05
			2149.52	2149.15
			2149.62	2149.26
			2149.72	2149.36
			2149.82	2149.46
			2149.92	2149.56
			2150.03	2149.67
			2150.13	2149.77
			2150.23	2149.87
			2150.33	2149.97
			2150.44	2150.08
			2150.54	2150.18
			2150.64	2150.28
			2150.74	2150.38
			2150.84	2150.49
			2150.95	2150.59
			2151.05	2150.69
			2151.15	2150.79
			2151.25	2150.9
			2151.35	2151
			2151.46	2151.1
			2151.56	2151.2
			2151.66	2151.31
			2151.76	2151.41
			2151.86	2151.51
			2151.97	2151.61
			2152.07	2151.72
			2152.17	2151.82
			2152.27	2151.92
			2152.38	2152.02
			2152.48	2152.13
			2152.58	2152.23
			2152.68	2152.33
			2152.78	2152.43
			2152.89	2152.54
			2152.99	2152.64
			2153.09	2152.74
			2153.19	2152.85
			2153.29	2152.95
			2153.4	2153.05
			2153.5	2153.15
			2153.6	2153.26
			2153.7	2153.36
			2153.8	2153.46
			2153.91	2153.56
			2154.01	2153.67
			2154.11	2153.77
			2154.21	2153.87
			2154.32	2153.97
			2154.42	2154.08
			2154.52	2154.18
			2154.62	2154.28
			2154.72	2154.38
			2154.83	2154.49
			2154.93	2154.59
			2155.03	2154.69
			2155.13	2154.79
			2155.23	2154.9
			2155.34	2155
			2155.44	2155.1
			2155.54	2155.2
			2155.64	2155.31
			2155.74	2155.41
			2155.85	2155.51
			2155.95	2155.61
			2156.05	2155.72
			2156.15	2155.82
			2156.26	2155.92
			2156.36	2156.02
			2156.46	2156.13
			2156.56	2156.23
			2156.66	2156.33
			2156.77	2156.43
			2156.87	2156.54
			2156.97	2156.64
			2157.07	2156.74
			2157.17	2156.84
			2157.28	2156.95
			2157.38	2157.05
			2157.48	2157.15
			2157.58	2157.25
			2157.68	2157.36
			2157.79	2157.46
			2157.89	2157.56
			2157.99	2157.66
			2158.09	2157.77
			2158.2	2157.87
			2158.3	2157.97
			2158.4	2158.07
			2158.5	2158.18
			2158.6	2158.28
			2158.71	2158.38
			2158.81	2158.49
			2158.91	2158.59
			2159.01	2158.69
			2159.11	2158.79
			2159.22	2158.9
			2159.32	2159
			2159.42	2159.1
			2159.52	2159.2
			2159.62	2159.31
			2159.73	2159.41
			2159.83	2159.51
			2159.93	2159.61
			2160.03	2159.72
			2160.14	2159.82
			2160.24	2159.92
			2160.34	2160.02
			2160.44	2160.13
			2160.54	2160.23
			2160.65	2160.33
			2160.75	2160.43
			2160.85	2160.54
			2160.95	2160.64
			2161.05	2160.74
			2161.16	2160.84
			2161.26	2160.95
			2161.36	2161.05
			2161.46	2161.15
			2161.56	2161.25
			2161.67	2161.36
			2161.77	2161.46
			2161.87	2161.56
			2161.97	2161.66
			2162.08	2161.77
			2162.18	2161.87
			2162.28	2161.97
			2162.38	2162.07
			2162.48	2162.18
			2162.59	2162.28
			2162.69	2162.38
			2162.79	2162.48
			2162.89	2162.59
			2162.99	2162.69
			2163.1	2162.79
			2163.2	2162.89
			2163.3	2163
			2163.4	2163.1
			2163.5	2163.2
			2163.61	2163.3
			2163.71	2163.41
			2163.81	2163.51
			2163.91	2163.61
			2164.02	2163.71
			2164.12	2163.82
			2164.22	2163.92
			2164.32	2164.02
			2164.42	2164.13
			2164.53	2164.23
			2164.63	2164.33
			2164.73	2164.43
			2164.83	2164.54
			2164.93	2164.64
			2165.04	2164.74
			2165.14	2164.84
			2165.24	2164.95
			2165.34	2165.05
			2165.44	2165.15
			2165.55	2165.25
			2165.65	2165.36
			2165.75	2165.46
			2165.85	2165.56
			2165.95	2165.66
			2166.06	2165.77
			2166.16	2165.87
			2166.26	2165.97
			2166.36	2166.07
			2166.47	2166.18
			2166.57	2166.28
			2166.67	2166.38
			2166.77	2166.48
			2166.87	2166.59
			2166.98	2166.69
			2167.08	2166.79
			2167.18	2166.89
			2167.28	2167
			2167.38	2167.1
			2167.49	2167.2
			2167.59	2167.3
			2167.69	2167.41
			2167.79	2167.51
			2167.89	2167.61
			2168	2167.71
			2168.1	2167.82
			2168.2	2167.92
			2168.3	2168.02
			2168.41	2168.12
			2168.51	2168.23
			2168.61	2168.33
			2168.71	2168.43
			2168.81	2168.53
			2168.92	2168.64
			2169.02	2168.74
			2169.12	2168.84
			2169.22	2168.94
			2169.32	2169.05
			2169.43	2169.15
			2169.53	2169.25
			2169.63	2169.36
			2169.73	2169.46
			2169.83	2169.56
			2169.94	2169.66
			2170.04	2169.77
			2170.14	2169.87
			2170.24	2169.97
			2170.35	2170.07
			2170.45	2170.18
			2170.55	2170.28
			2170.65	2170.38
			2170.75	2170.48
			2170.86	2170.59
			2170.96	2170.69
			2171.06	2170.79
			2171.16	2170.89
			2171.26	2171
			2171.37	2171.1
			2171.47	2171.2
			2171.57	2171.3
			2171.67	2171.41
			2171.77	2171.51
			2171.88	2171.61
			2171.98	2171.71
			2172.08	2171.82
			2172.18	2171.92
			2172.29	2172.02
			2172.39	2172.12
			2172.49	2172.23
			2172.59	2172.33
			2172.69	2172.43
			2172.8	2172.53
			2172.9	2172.64
			2173	2172.74
			2173.1	2172.84
			2173.2	2172.94
			2173.31	2173.05
			2173.41	2173.15
			2173.51	2173.25
			2173.61	2173.35
			2173.71	2173.46
			2173.82	2173.56
			2173.92	2173.66
			2174.02	2173.76
			2174.12	2173.87
			2174.23	2173.97
			2174.33	2174.07
			2174.43	2174.17
			2174.53	2174.28
			2174.63	2174.38
			2174.74	2174.48
			2174.84	2174.58
			2174.94	2174.69
			2175.04	2174.79
			2175.14	2174.89
			2175.25	2175
			2175.35	2175.1
			2175.45	2175.2
			2175.55	2175.3
			2175.65	2175.41
			2175.76	2175.51
			2175.86	2175.61
			2175.96	2175.71
			2176.06	2175.82
			2176.17	2175.92
			2176.27	2176.02
			2176.37	2176.12
			2176.47	2176.23
			2176.57	2176.33
			2176.68	2176.43
			2176.78	2176.53
			2176.88	2176.64
			2176.98	2176.74
			2177.08	2176.84
			2177.19	2176.94
			2177.29	2177.05
			2177.39	2177.15
			2177.49	2177.25
			2177.59	2177.35
			2177.7	2177.46
			2177.8	2177.56
			2177.9	2177.66
			2178	2177.76
			2178.11	2177.87
			2178.21	2177.97
			2178.31	2178.07
			2178.41	2178.17
			2178.51	2178.28
			2178.62	2178.38
			2178.72	2178.48
			2178.82	2178.58
			2178.92	2178.69
			2179.02	2178.79
			2179.13	2178.89
			2179.23	2178.99
			2179.33	2179.1
			2179.43	2179.2
			2179.53	2179.3
			2179.64	2179.4
			2179.74	2179.51
			2179.84	2179.61
			2179.94	2179.71
			2180.05	2179.81
			2180.15	2179.92
			2180.25	2180.02
			2180.35	2180.12
			2180.45	2180.22
			2180.56	2180.33
			2180.66	2180.43
			2180.76	2180.53
			2180.86	2180.64
			2180.96	2180.74
			2181.07	2180.84
			2181.17	2180.94
			2181.27	2181.05
			2181.37	2181.15
			2181.47	2181.25
			2181.58	2181.35
			2181.68	2181.46
			2181.78	2181.56
			2181.88	2181.66
			2181.98	2181.76
			2182.09	2181.87
			2182.19	2181.97
			2182.29	2182.07
			2182.39	2182.17
			2182.5	2182.28
			2182.6	2182.38
			2182.7	2182.48
			2182.8	2182.58
			2182.9	2182.69
			2183.01	2182.79
			2183.11	2182.89
			2183.21	2182.99
			2183.31	2183.1
			2183.41	2183.2
			2183.52	2183.3
			2183.62	2183.4
			2183.72	2183.51
			2183.82	2183.61
			2183.92	2183.71
			2184.03	2183.81
			2184.13	2183.92
			2184.23	2184.02
			2184.33	2184.12
			2184.44	2184.22
			2184.54	2184.33
			2184.64	2184.43
			2184.74	2184.53
			2184.84	2184.63
			2184.95	2184.74
			2185.05	2184.84
			2185.15	2184.94
			2185.25	2185.04
			2185.35	2185.15
			2185.46	2185.25
			2185.56	2185.35
			2185.66	2185.45
			2185.76	2185.56
			2185.86	2185.66
			2185.97	2185.76
			2186.07	2185.86
			2186.17	2185.97
			2186.27	2186.07
			2186.38	2186.17
			2186.48	2186.28
			2186.58	2186.38
			2186.68	2186.48
			2186.78	2186.58
			2186.89	2186.69
			2186.99	2186.79
			2187.09	2186.89
			2187.19	2186.99
			2187.29	2187.1
			2187.4	2187.2
			2187.5	2187.3
			2187.6	2187.4
			2187.7	2187.51
			2187.8	2187.61
			2187.91	2187.71
			2188.01	2187.81
			2188.11	2187.92
			2188.21	2188.02
			2188.32	2188.12
			2188.42	2188.22
			2188.52	2188.33
			2188.62	2188.43
			2188.72	2188.53
			2188.83	2188.63
			2188.93	2188.74
			2189.03	2188.84
			2189.13	2188.94
			2189.23	2189.04
			2189.34	2189.15
			2189.44	2189.25
			2189.54	2189.35
			2189.64	2189.45
			2189.74	2189.56
			2189.85	2189.66
			2189.95	2189.76
			2190.05	2189.86
			2190.15	2189.97
			2190.26	2190.07
			2190.36	2190.17
			2190.46	2190.27
			2190.56	2190.38
			2190.66	2190.48
			2190.77	2190.58
			2190.87	2190.68
			2190.97	2190.79
			2191.07	2190.89
			2191.17	2190.99
			2191.28	2191.09
			2191.38	2191.2
			2191.48	2191.3
			2191.58	2191.4
			2191.68	2191.51
			2191.79	2191.61
			2191.89	2191.71
			2191.99	2191.81
			2192.09	2191.92
			2192.2	2192.02
			2192.3	2192.12
			2192.4	2192.22
			2192.5	2192.33
			2192.6	2192.43
			2192.71	2192.53
			2192.81	2192.63
			2192.91	2192.74
			2193.01	2192.84
			2193.11	2192.94
			2193.22	2193.04
			2193.32	2193.15
			2193.42	2193.25
			2193.52	2193.35
			2193.62	2193.45
			2193.73	2193.56
			2193.83	2193.66
			2193.93	2193.76
			2194.03	2193.86
			2194.14	2193.97
			2194.24	2194.07
			2194.34	2194.17
			2194.44	2194.27
			2194.54	2194.38
			2194.65	2194.48
			2194.75	2194.58
			2194.85	2194.68
			2194.95	2194.79
			2195.05	2194.89
			2195.16	2194.99
			2195.26	2195.09
			2195.36	2195.2
			2195.46	2195.3
			2195.56	2195.4
			2195.67	2195.5
			2195.77	2195.61
			2195.87	2195.71
			2195.97	2195.81
			2196.08	2195.91
			2196.18	2196.02
			2196.28	2196.12
			2196.38	2196.22
			2196.48	2196.32
			2196.59	2196.43
			2196.69	2196.53
			2196.79	2196.63
			2196.89	2196.73
			2196.99	2196.84
			2197.1	2196.94
			2197.2	2197.04
			2197.3	2197.15
			2197.4	2197.25
			2197.5	2197.35
			2197.61	2197.45
			2197.71	2197.56
			2197.81	2197.66
			2197.91	2197.76
			2198.02	2197.86
			2198.12	2197.97
			2198.22	2198.07
			2198.32	2198.17
			2198.42	2198.27
			2198.53	2198.38
			2198.63	2198.48
			2198.73	2198.58
			2198.83	2198.68
			2198.93	2198.79
			2199.04	2198.89
			2199.14	2198.99
			2199.24	2199.09
			2199.34	2199.2
			2199.44	2199.3
			2199.55	2199.4
			2199.65	2199.5
			2199.75	2199.61
			2199.85	2199.71
			2199.95	2199.81
			2200.06	2199.91
			2200.16	2200.02
			2200.26	2200.12
			2200.36	2200.22
			2200.47	2200.32
			2200.57	2200.43
			2200.67	2200.53
			2200.77	2200.63
			2200.87	2200.73
			2200.98	2200.84
			2201.08	2200.94
			2201.18	2201.04
			2201.28	2201.14
			2201.38	2201.25
			2201.49	2201.35
			2201.59	2201.45
			2201.69	2201.55
			2201.79	2201.66
			2201.89	2201.76
			2202	2201.86
			2202.1	2201.96
			2202.2	2202.07
			2202.3	2202.17
			2202.41	2202.27
			2202.51	2202.37
			2202.61	2202.48
			2202.71	2202.58
			2202.81	2202.68
			2202.92	2202.79
			2203.02	2202.89
			2203.12	2202.99
			2203.22	2203.09
			2203.32	2203.2
			2203.43	2203.3
			2203.53	2203.4
			2203.63	2203.5
			2203.73	2203.61
			2203.83	2203.71
			2203.94	2203.81
			2204.04	2203.91
			2204.14	2204.02
			2204.24	2204.12
			2204.35	2204.22
			2204.45	2204.32
			2204.55	2204.43
			2204.65	2204.53
			2204.75	2204.63
			2204.86	2204.73
			2204.96	2204.84
			2205.06	2204.94
			2205.16	2205.04
			2205.26	2205.14
			2205.37	2205.25
			2205.47	2205.35
			2205.57	2205.45
			2205.67	2205.55
			2205.77	2205.66
			2205.88	2205.76
			2205.98	2205.86
			2206.08	2205.96
			2206.18	2206.07
			2206.29	2206.17
			2206.39	2206.27
			2206.49	2206.37
			2206.59	2206.48
			2206.69	2206.58
			2206.8	2206.68
			2206.9	2206.78
			2207	2206.89
			2207.1	2206.99
			2207.2	2207.09
			2207.31	2207.19
			2207.41	2207.3
			2207.51	2207.4
			2207.61	2207.5
			2207.71	2207.6
			2207.82	2207.71
			2207.92	2207.81
			2208.02	2207.91
			2208.12	2208.02
			2208.23	2208.12
			2208.33	2208.22
			2208.43	2208.32
			2208.53	2208.43
			2208.63	2208.53
			2208.74	2208.63
			2208.84	2208.73
			2208.94	2208.84
			2209.04	2208.94
			2209.14	2209.04
			2209.25	2209.14
			2209.35	2209.25
			2209.45	2209.35
			2209.55	2209.45
			2209.65	2209.55
			2209.76	2209.66
			2209.86	2209.76
			2209.96	2209.86
			2210.06	2209.96
			2210.17	2210.07
			2210.27	2210.17
			2210.37	2210.27
			2210.47	2210.37
			2210.57	2210.48
			2210.68	2210.58
			2210.78	2210.68
			2210.88	2210.78
			2210.98	2210.89
			2211.08	2210.99
			2211.19	2211.09
			2211.29	2211.19
			2211.39	2211.3
			2211.49	2211.4
			2211.59	2211.5
			2211.7	2211.6
			2211.8	2211.71
			2211.9	2211.81
			2212	2211.91
			2212.11	2212.01
			2212.21	2212.12
			2212.31	2212.22
			2212.41	2212.32
			2212.51	2212.42
			2212.62	2212.53
			2212.72	2212.63
			2212.82	2212.73
			2212.92	2212.83
			2213.02	2212.94
			2213.13	2213.04
			2213.23	2213.14
			2213.33	2213.24
			2213.43	2213.35
			2213.53	2213.45
			2213.64	2213.55
			2213.74	2213.66
			2213.84	2213.76
			2213.94	2213.86
			2214.05	2213.96
			2214.15	2214.07
			2214.25	2214.17
			2214.35	2214.27
			2214.45	2214.37
			2214.56	2214.48
			2214.66	2214.58
			2214.76	2214.68
			2214.86	2214.78
			2214.96	2214.89
			2215.07	2214.99
			2215.17	2215.09
			2215.27	2215.19
			2215.37	2215.3
			2215.47	2215.4
			2215.58	2215.5
			2215.68	2215.6
			2215.78	2215.71
			2215.88	2215.81
			2215.98	2215.91
			2216.09	2216.01
			2216.19	2216.12
			2216.29	2216.22
			2216.39	2216.32
			2216.5	2216.42
			2216.6	2216.53
			2216.7	2216.63
			2216.8	2216.73
			2216.9	2216.83
			2217.01	2216.94
			2217.11	2217.04
			2217.21	2217.14
			2217.31	2217.24
			2217.41	2217.35
			2217.52	2217.45
			2217.62	2217.55
			2217.72	2217.65
			2217.82	2217.76
			2217.92	2217.86
			2218.03	2217.96
			2218.13	2218.06
			2218.23	2218.17
			2218.33	2218.27
			2218.44	2218.37
			2218.54	2218.47
			2218.64	2218.58
			2218.74	2218.68
			2218.84	2218.78
			2218.95	2218.88
			2219.05	2218.99
			2219.15	2219.09
			2219.25	2219.19
			2219.35	2219.3
			2219.46	2219.4
			2219.56	2219.5
			2219.66	2219.6
			2219.76	2219.71
			2219.86	2219.81
			2219.97	2219.91
			2220.07	2220.01
			2220.17	2220.12
			2220.27	2220.22
			2220.38	2220.32
			2220.48	2220.42
			2220.58	2220.53
			2220.68	2220.63
			2220.78	2220.73
			2220.89	2220.83
			2220.99	2220.94
			2221.09	2221.04
			2221.19	2221.14
			2221.29	2221.24
			2221.4	2221.35
			2221.5	2221.45
			2221.6	2221.55
			2221.7	2221.65
			2221.8	2221.76
			2221.91	2221.86
			2222.01	2221.96
			2222.11	2222.06
			2222.21	2222.17
			2222.32	2222.27
			2222.42	2222.37
			2222.52	2222.47
			2222.62	2222.58
			2222.72	2222.68
			2222.83	2222.78
			2222.93	2222.88
			2223.03	2222.99
			2223.13	2223.09
			2223.23	2223.19
			2223.34	2223.29
			2223.44	2223.4
			2223.54	2223.5
			2223.64	2223.6
			2223.74	2223.7
			2223.85	2223.81
			2223.95	2223.91
			2224.05	2224.01
			2224.15	2224.11
			2224.26	2224.22
			2224.36	2224.32
			2224.46	2224.42
			2224.56	2224.52
			2224.66	2224.63
			2224.77	2224.73
			2224.87	2224.83
			2224.97	2224.94
			2225.07	2225.04
			2225.17	2225.14
			2225.28	2225.24
			2225.38	2225.35
			2225.48	2225.45
			2225.58	2225.55
			2225.68	2225.65
			2225.79	2225.76
			2225.89	2225.86
			2225.99	2225.96
			2226.09	2226.06
			2226.2	2226.17
			2226.3	2226.27
			2226.4	2226.37
			2226.5	2226.47
			2226.6	2226.58
			2226.71	2226.68
			2226.81	2226.78
			2226.91	2226.88
			2227.01	2226.99
			2227.11	2227.09
			2227.22	2227.19
			2227.32	2227.29
			2227.42	2227.4
			2227.52	2227.5
			2227.62	2227.6
			2227.73	2227.7
			2227.83	2227.81
			2227.93	2227.91
			2228.03	2228.01
			2228.14	2228.11
			2228.24	2228.22
			2228.34	2228.32
			2228.44	2228.42
			2228.54	2228.52
			2228.65	2228.63
			2228.75	2228.73
			2228.85	2228.83
			2228.95	2228.93
			2229.05	2229.04
			2229.16	2229.14
			2229.26	2229.24
			2229.36	2229.34
			2229.46	2229.45
			2229.56	2229.55
			2229.67	2229.65
			2229.77	2229.75
			2229.87	2229.86
			2229.97	2229.96
			2230.08	2230.06
			2230.18	2230.17
			2230.28	2230.27
			2230.38	2230.37
			2230.48	2230.47
			2230.59	2230.58
			2230.69	2230.68
			2230.79	2230.78
			2230.89	2230.88
			2230.99	2230.99
			2231.1	2231.09
			2231.2	2231.19
			2231.3	2231.29
			2231.4	2231.4
			2231.5	2231.5
			2231.61	2231.6
			2231.71	2231.7
			2231.81	2231.81
			2231.91	2231.91
			2232.02	2232.01
			2232.12	2232.11
			2232.22	2232.22
			2232.32	2232.32
			2232.42	2232.42
			2232.53	2232.52
			2232.63	2232.63
			2232.73	2232.73
			2232.83	2232.83
			2232.93	2232.93
			2233.04	2233.04
			2233.14	2233.14
			2233.24	2233.24
			2233.34	2233.34
			2233.44	2233.45
			2233.55	2233.55
			2233.65	2233.65
			2233.75	2233.75
			2233.85	2233.86
			2233.95	2233.96
			2234.06	2234.06
			2234.16	2234.16
			2234.26	2234.27
			2234.36	2234.37
			2234.47	2234.47
			2234.57	2234.57
			2234.67	2234.68
			2234.77	2234.78
			2234.87	2234.88
			2234.98	2234.98
			2235.08	2235.09
			2235.18	2235.19
			2235.28	2235.29
			2235.38	2235.39
			2235.49	2235.5
			2235.59	2235.6
			2235.69	2235.7
			2235.79	2235.81
			2235.89	2235.91
			2236	2236.01
			2236.1	2236.11
			2236.2	2236.22
			2236.3	2236.32
			2236.41	2236.42
			2236.51	2236.52
			2236.61	2236.63
			2236.71	2236.73
			2236.81	2236.83
			2236.92	2236.93
			2237.02	2237.04
			2237.12	2237.14
			2237.22	2237.24
			2237.32	2237.34
			2237.43	2237.45
			2237.53	2237.55
			2237.63	2237.65
			2237.73	2237.75
			2237.83	2237.86
			2237.94	2237.96
			2238.04	2238.06
			2238.14	2238.16
			2238.24	2238.27
			2238.35	2238.37
			2238.45	2238.47
			2238.55	2238.57
			2238.65	2238.68
			2238.75	2238.78
			2238.86	2238.88
			2238.96	2238.98
			2239.06	2239.09
			2239.16	2239.19
			2239.26	2239.29
			2239.37	2239.39
			2239.47	2239.5
			2239.57	2239.6
			2239.67	2239.7
			2239.77	2239.8
			2239.88	2239.91
			2239.98	2240.01
			2240.08	2240.11
			2240.18	2240.21
			2240.29	2240.32
			2240.39	2240.42
			2240.49	2240.52
			2240.59	2240.62
			2240.69	2240.73
			2240.8	2240.83
			2240.9	2240.93
			2241	2241.03

## Sheet: Figure 3d
O												C
MARS2240-NHS			MARS2212-NHS			MARS2186-NHS			MARS2157-NHS			MARS2228-NHS			MARS2200-NHS			MARS2176-NHS			MARS2147-NHS
Wavenumber (cm-1)	SRS intensity (Arb. Unit)		Wavenumber (cm-1)	SRS intensity (Arb. Unit)		Wavenumber (cm-1)	SRS intensity (Arb. Unit)		Wavenumber (cm-1)	SRS intensity (Arb. Unit)		Wavenumber (cm-1)	SRS intensity (Arb. Unit)		Wavenumber (cm-1)	SRS intensity (Arb. Unit)		Wavenumber (cm-1)	SRS intensity (Arb. Unit)		Wavenumber (cm-1)	SRS intensity (Arb. Unit)
2297.41	0.04807		2270.12	0.03039		2229.41	0.0285		2215.91	0		2299.18	0.15006		2289.61	0.13906		2278.69	0.1059		2299.18	0.1052
2291.94	0.0447		2264.67	0.03086		2224	0.03728		2209.16	0.00524		2296.44	0.1422		2286.88	0.12888		2277.33	0.10944		2295.07	0.09227
2287.84	0.04789		2261.95	0.0172		2219.95	0.02437		2207.82	0.00982		2293.71	0.16066		2284.15	0.11123		2273.24	0.10782		2293.71	0.09659
2283.75	0		2256.52	0.02206		2215.91	0.04378		2201.09	0.01393		2290.97	0.1468		2282.78	0.12441		2270.52	0.11001		2290.97	0.10177
2278.29	0.04131		2252.44	0.02262		2211.86	0.04761		2197.05	0.01468		2286.88	0.14096		2278.69	0.12371		2269.16	0.10686		2286.88	0.09524
2272.84	0.05373		2248.37	0.02758		2207.82	0.05352		2193.02	0.03794		2284.15	0.11914		2274.61	0.12177		2266.44	0.09838		2285.51	0.07087
2268.75	0.06337		2241.59	0.02575		2201.09	0.09771		2188.99	0.02821		2281.42	0.13683		2271.88	0.11835		2263.72	0.09245		2282.78	0.06982
2264.67	0.06784		2237.53	0.05833		2198.4	0.12519		2183.62	0.01634		2280.06	0.13572		2269.16	0.11718		2261	0.09049		2278.69	0.08455
2261.95	0.02959		2232.12	0.06954		2193.02	0.42143		2179.6	0.02478		2277.33	0.13533		2266.44	0.11142		2258.28	0.08787		2275.97	0.07921
2256.52	0.07003		2228.06	0.11372		2187.65	0.96415		2175.58	0.02988		2274.61	0.13486		2263.72	0.10232		2255.57	0.08539		2273.24	0.08104
2251.08	0.13127		2224	0.19704		2183.62	1		2171.56	0.03961		2271.88	0.12932		2261	0.10254		2252.85	0.09108		2271.88	0.07903
2247.01	0.36192		2221.3	0.29657		2180.94	0.54574		2166.21	0.19205		2269.16	0.13305		2258.28	0.1052		2248.78	0.09421		2269.16	0.07121
2241.59	0.92216		2215.91	0.75706		2175.58	0.1333		2162.2	0.61547		2266.44	0.12889		2255.57	0.11147		2247.42	0.09258		2266.44	0.07361
2237.53	1		2210.51	1		2171.56	0.05929		2158.19	1		2263.72	0.11969		2250.14	0.11227		2243.36	0.08825		2262.36	0.05318
2233.47	0.39953		2206.47	0.70839		2167.55	0		2154.18	0.89312		2261	0.12106		2247.42	0.10985		2242	0.08538		2261	0.05902
2228.06	0.19127		2199.74	0.15166		2162.2	0.02707		2148.85	0.18763		2256.92	0.13509		2243.36	0.11256		2237.94	0.09021		2258.28	0.06274
2224	0.1196		2198.4	0.10936		2158.19	0.00291		2144.85	0.04694		2254.21	0.15095		2242	0.10516		2235.23	0.09422		2255.57	0.06461
2219.95	0.05486		2193.02	0.07233		2154.18	0.02081		2139.52	0.00758		2252.85	0.14951		2239.3	0.10107		2233.88	0.09282		2251.49	0.06949
2214.56	0.06983		2188.99	0.05081		2148.85	0.01631		2135.53	0.00818		2250.14	0.1612		2236.59	0.10967		2231.18	0.10061		2250.14	0.06358
2210.51	0.06127		2183.62	0.03427		2143.52	0.00859		2130.21	0.01406		2247.42	0.17633		2233.88	0.11424		2228.47	0.10889		2243.36	0.05807
2206.47	0.05606		2180.94	0.02186		2140.85	0.01491		2126.22	0.03115		2243.36	0.20821		2231.18	0.13424		2225.77	0.1056		2242	0.04658
2202.43	0.06307		2175.58	0.00583		2135.53	0.00591		2122.24	0.03228		2242	0.21732		2228.47	0.14594		2221.72	0.09087		2237.94	0.05256
2197.05	0.04443		2170.22	0		2130.21	0.0197		2116.93	0.03154		2237.94	0.32043		2224.42	0.1494		2220.37	0.08642		2232.53	0.05385
2193.02	0.06614		2166.21	0.0085		2126.22	0.03007		2114.28	0.01788		2236.59	0.39514		2223.07	0.15192		2217.67	0.09024		2231.18	0.06903
2188.99	0.06298		2162.2	0.02389		2122.24	0.03576		2108.98	0.01131		2233.88	0.57652		2220.37	0.1432		2214.97	0.09745		2227.12	0.07693
												2231.18	0.88805		2217.67	0.18237		2212.28	0.09723		2225.77	0.07456
												2227.12	1		2214.97	0.19969		2209.58	0.10327		2223.07	0.07085
												2225.77	0.86323		2212.28	0.27478		2205.54	0.10387		2220.37	0.04983
												2223.07	0.61564		2209.58	0.3367		2204.2	0.11127		2216.32	0.06546
												2220.37	0.34848		2206.89	0.54419		2201.51	0.11412		2214.97	0.06659
												2217.67	0.23783		2204.2	0.83115		2198.82	0.11456		2212.28	0.06322
												2214.97	0.17099		2201.51	1		2196.13	0.12397		2208.24	0.0615
												2212.28	0.14123		2198.82	0.9585		2193.44	0.14846		2206.89	0.06071
												2209.58	0.11933		2196.13	0.61672		2190.76	0.17336		2204.2	0.06446
												2206.89	0.1038		2193.44	0.3906		2188.07	0.20114		2201.51	0.06757
												2204.2	0.10172		2190.76	0.2443		2185.39	0.30334		2198.82	0.05276
												2201.51	0.09501		2188.07	0.17536		2182.7	0.44668		2196.13	0.04835
												2198.82	0.08699		2185.39	0.12798		2180.02	0.78129		2193.44	0.06285
												2196.13	0.08138		2182.7	0.10735		2177.34	1		2192.1	0.05888
												2193.44	0.08545		2180.02	0.08725		2174.67	0.99923		2188.07	0.05721
												2190.76	0.08139		2177.34	0.08137		2171.99	0.74824		2185.39	0.05526
												2188.07	0.0797		2174.67	0.06694		2169.31	0.32146		2182.7	0.04529
												2185.39	0.07597		2171.99	0.0601		2166.64	0.22655		2180.02	0.05272
												2182.7	0.06971		2166.64	0.05223		2163.96	0.16008		2177.34	0.05307
												2180.02	0.0733		2163.96	0.05353		2161.29	0.10183		2173.33	0.04659
												2177.34	0.06925		2158.62	0.03747		2158.62	0.06916		2171.99	0.05271
												2173.33	0.06391		2155.95	0.03919		2155.95	0.05744		2169.31	0.03721
												2171.99	0.05308		2153.28	0.04389		2153.28	0.0572		2166.64	0.05812
												2169.31	0.03833		2150.61	0.04475		2150.61	0.04344		2163.96	0.0873
												2165.3	0.0484		2147.95	0.04796		2147.95	0.03255		2161.29	0.09407
												2163.96	0.05127		2145.28	0.05186		2145.28	0.03903		2158.62	0.13131
												2161.29	0.04165		2142.62	0.0419		2142.62	0.03801		2155.95	0.25363
												2157.29	0.03198		2138.63	0.0365		2139.96	0.02644		2153.28	0.45593
												2154.62	0.05273		2137.3	0.04005		2135.97	0.03416		2150.61	0.84056
												2153.28	0.05357		2133.31	0.04245		2134.64	0.03254		2147.95	1
												2150.61	0.05029		2129.32	0.04075		2131.98	0.03389		2145.28	0.91217
												2147.95	0.05062		2126.66	0.04325		2129.32	0.03002		2141.29	0.47434
												2145.28	0.05103		2124.01	0.04403		2126.66	0.03203		2139.96	0.2583
												2143.95	0.05172		2121.35	0.04235		2124.01	0.0342		2137.3	0.14584
												2139.96	0.04508		2118.7	0.04599		2121.35	0.03185		2134.64	0.08448
												2137.3	0.0448		2116.05	0.04549		2117.37	0.0314		2131.98	0.06239
												2133.31	0.04399		2113.4	0.04259		2116.05	0.02501		2127.99	0.04078
												2131.98	0.04627		2110.75	0.04157		2112.07	0.02225		2126.66	0.04303
												2129.32	0.0456		2106.78	0.03283		2110.75	0.02428		2124.01	0.0349
												2126.66	0.04605		2105.46	0.03848		2108.1	0.01237		2120.03	0.03152
												2124.01	0.0476		2102.81	0.03614		2104.13	0.02205		2117.37	0.02884
												2121.35	0.05052		2098.84	0.03409		2102.81	0.01713		2116.05	0.02747
												2117.37	0.05027		2097.52	0.03735		2098.84	0.02598		2113.4	0.02015
												2114.72	0.04965		2094.88	0.02493		2097.52	0.01669		2110.75	0.02871
												2110.75	0.04899		2092.24	0.02985		2096.2	0.01378		2105.46	0.013
												2108.1	0.04199		2088.28	0.03393		2092.24	0.01713		2102.81	0.00709
												2105.46	0.04236		2086.96	0.0331		2088.28	0.01931		2098.84	0.0091
												2102.81	0.04107		2084.33	0.03629		2086.96	0.01605		2097.52	0.00787
												2100.17	0.03942		2081.69	0.03478		2084.33	0.01739		2094.88	0
												2097.52	0.0351		2077.74	0.0354		2081.69	0.01695		2092.24	0.00646
												2093.56	0.0309		2076.42	0.03405		2079.06	0.01083		2089.6	0.00855
												2090.92	0.0324		2073.79	0.02753		2076.42	0.0054		2084.33	0.01627
												2089.6	0.03586		2069.84	0.03242		2073.79	0.00547		2080.37	0.01569
												2086.96	0.0353		2068.53	0.03688		2069.84	0.01866		2077.74	0.01355
												2084.33	0.04216		2065.9	0.03499		2067.22	0.02034		2076.42	0.00956

## Sheet: Figure 4b
O																								Si								C
MARS2240-NHS		MARS2212-NHS		MARS2186-NHS		MARS2157-NHS		MARS2239-NHS		MARS2211-NHS		MARS2185-NHS		MARS2156-NHS		MARS2238-NHS		MARS2210-NHS		MARS2184-NHS		MARS2155-NHS		MARS2222-NHS		MARS2195-NHS		MARS2171-NHS		MARS2141-NHS		MARS2228-NHS		MARS2200-NHS		MARS2176-NHS		MARS2147-NHS
Wavenumber (cm-1)	Normalized SRS intensity	Wavenumber (cm-1)	Normalized SRS intensity	Wavenumber (cm-1)	Normalized SRS intensity	Wavenumber (cm-1)	Normalized SRS intensity	Wavenumber (cm-1)	Normalized SRS intensity	Wavenumber (cm-1)	Normalized SRS intensity	Wavenumber (cm-1)	Normalized SRS intensity	Wavenumber (cm-1)	Normalized SRS intensity	Wavenumber (cm-1)	Normalized SRS intensity	Wavenumber (cm-1)	Normalized SRS intensity	Wavenumber (cm-1)	Normalized SRS intensity	Wavenumber (cm-1)	Normalized SRS intensity	Wavenumber (cm-1)	Normalized SRS intensity	Wavenumber (cm-1)	Normalized SRS intensity	Wavenumber (cm-1)	Normalized SRS intensity	Wavenumber (cm-1)	Normalized SRS intensity	Wavenumber (cm-1)	Normalized SRS intensity	Wavenumber (cm-1)	Normalized SRS intensity	Wavenumber (cm-1)	Normalized SRS intensity	Wavenumber (cm-1)	Normalized SRS intensity
2188.99	0.00141	2162.2	0.00227	2122.24	0	2108.98	5.48471e-16	2174.07	0	2163.96	0.00282	2134.03	0.00159	2107.48	0.000579127	2188.99	0.003	2162.2	0.00185	2135.53	0.00312	2108.98	0.00434	2043.15	0	2094.44	0	2099.72	0.00143	2091.79	0.01035	2084.33	0	2065.9	0	2067.22	0	2076.42	0.000189102
2189.1	0.00144	2162.31	0.00231	2122.35	6.84603e-06	2109.09	5.48471e-16	2174.18	8.58022e-06	2164.07	0.00287	2134.13	0.00162	2107.59	0.000587438	2189.1	0.00303	2162.31	0.00187	2135.64	0.00316	2109.09	0.00439	2043.39	1.2399e-06	2094.6	5.50037e-06	2099.88	0.00145	2091.96	0.01043	2084.54	4.47255e-06	2066.13	5.11046e-06	2067.43	5.03396e-06	2076.65	0.000190643
2189.21	0.00146	2162.41	0.00235	2122.46	1.37271e-05	2109.2	5.48471e-16	2174.29	1.72049e-05	2164.17	0.00291	2134.24	0.00166	2107.69	0.000595805	2189.21	0.00307	2162.41	0.0019	2135.75	0.0032	2109.2	0.00444	2043.63	2.48479e-06	2094.76	1.10275e-05	2100.04	0.00147	2092.13	0.01052	2084.76	8.96523e-06	2066.35	1.02463e-05	2067.64	1.00972e-05	2076.87	0.000192198
2189.31	0.00149	2162.52	0.00238	2122.56	2.06435e-05	2109.3	5.94177e-16	2174.4	2.58744e-05	2164.28	0.00296	2134.35	0.00169	2107.8	0.000604228	2189.31	0.00311	2162.52	0.00192	2135.86	0.00324	2109.3	0.00449	2043.87	3.73471e-06	2094.92	1.65814e-05	2100.19	0.0015	2092.29	0.01061	2084.97	1.34782e-05	2066.57	1.54077e-05	2067.85	1.51901e-05	2077.09	0.000193769
2189.42	0.00152	2162.63	0.00242	2122.67	2.75955e-05	2109.41	5.94177e-16	2174.51	3.45889e-05	2164.38	0.00301	2134.46	0.00172	2107.91	0.00061271	2189.42	0.00315	2162.63	0.00194	2135.96	0.00328	2109.41	0.00453	2044.11	4.98969e-06	2095.08	2.21625e-05	2100.35	0.00152	2092.46	0.01069	2085.19	1.80115e-05	2066.8	2.05948e-05	2068.06	2.03127e-05	2077.31	0.000195355
2189.53	0.00154	2162.74	0.00246	2122.78	3.45833e-05	2109.52	5.94177e-16	2174.62	4.33488e-05	2164.48	0.00305	2134.56	0.00175	2108.02	0.000621249	2189.53	0.00318	2162.74	0.00196	2136.07	0.00332	2109.52	0.00458	2044.36	6.24974e-06	2095.25	2.77708e-05	2100.51	0.00154	2092.63	0.01078	2085.4	2.25653e-05	2067.02	2.58078e-05	2068.27	2.54654e-05	2077.54	0.000196957
2189.64	0.00157	2162.85	0.0025	2122.88	4.16071e-05	2109.63	5.94177e-16	2174.72	5.21545e-05	2164.59	0.0031	2134.67	0.00179	2108.12	0.000629846	2189.64	0.00322	2162.85	0.00199	2136.18	0.00336	2109.63	0.00463	2044.6	7.5149e-06	2095.41	3.34065e-05	2100.66	0.00156	2092.79	0.01087	2085.62	2.71397e-05	2067.25	3.10469e-05	2068.49	3.06482e-05	2077.76	0.000198573
2189.75	0.0016	2162.95	0.00254	2122.99	4.86672e-05	2109.73	5.94177e-16	2174.83	6.10062e-05	2164.69	0.00315	2134.78	0.00182	2108.23	0.000638503	2189.75	0.00326	2162.95	0.00201	2136.29	0.0034	2109.73	0.00468	2044.84	8.78519e-06	2095.57	3.90698e-05	2100.82	0.00158	2092.96	0.01096	2085.83	3.17349e-05	2067.47	3.63122e-05	2068.7	3.58616e-05	2077.98	0.000200206
2189.86	0.00162	2163.06	0.00258	2123.1	5.57638e-05	2109.84	6.39883e-16	2174.94	6.99043e-05	2164.8	0.0032	2134.89	0.00185	2108.34	0.000647218	2189.86	0.0033	2163.06	0.00203	2136.4	0.00344	2109.84	0.00473	2045.08	1.00607e-05	2095.73	4.47609e-05	2100.98	0.0016	2093.12	0.01105	2086.05	3.63509e-05	2067.69	4.16039e-05	2068.91	4.11057e-05	2078.21	0.000201855
2189.97	0.00165	2163.17	0.00262	2123.21	6.28973e-05	2109.95	6.39883e-16	2175.05	7.8849e-05	2164.9	0.00325	2134.99	0.00189	2108.44	0.000655994	2189.97	0.00334	2163.17	0.00206	2136.51	0.00349	2109.95	0.00478	2045.32	1.13413e-05	2095.9	5.048e-05	2101.13	0.00162	2093.29	0.01115	2086.26	4.0988e-05	2067.92	4.69222e-05	2069.12	4.63808e-05	2078.43	0.00020352
2190.07	0.00168	2163.28	0.00266	2123.31	7.00678e-05	2110.05	6.39883e-16	2175.16	8.78407e-05	2165	0.00329	2135.1	0.00192	2108.55	0.000664831	2190.07	0.00338	2163.28	0.00208	2136.62	0.00353	2110.05	0.00483	2045.56	1.26272e-05	2096.06	5.62272e-05	2101.29	0.00165	2093.46	0.01124	2086.48	4.56461e-05	2068.14	5.22673e-05	2069.33	5.16871e-05	2078.65	0.000205201
2190.18	0.00171	2163.39	0.0027	2123.42	7.72756e-05	2110.16	6.39883e-16	2175.27	9.68798e-05	2165.11	0.00334	2135.21	0.00195	2108.66	0.000673729	2190.18	0.00342	2163.39	0.0021	2136.73	0.00357	2110.16	0.00489	2045.8	1.39183e-05	2096.22	6.20028e-05	2101.45	0.00167	2093.62	0.01134	2086.69	5.03255e-05	2068.37	5.76393e-05	2069.54	5.70248e-05	2078.88	0.000206899
2190.29	0.00174	2163.49	0.00274	2123.53	8.4521e-05	2110.27	6.39883e-16	2175.37	0.000105967	2165.21	0.00339	2135.32	0.00199	2108.76	0.000682688	2190.29	0.00346	2163.49	0.00213	2136.84	0.00361	2110.27	0.00494	2046.04	1.52147e-05	2096.38	6.78069e-05	2101.6	0.00169	2093.79	0.01143	2086.91	5.50263e-05	2068.59	6.30385e-05	2069.76	6.23943e-05	2079.1	0.000208614
2190.4	0.00176	2163.6	0.00278	2123.64	9.18043e-05	2110.38	6.39883e-16	2175.48	0.000115101	2165.31	0.00344	2135.42	0.00202	2108.87	0.00069171	2190.4	0.0035	2163.6	0.00215	2136.94	0.00366	2110.38	0.00499	2046.28	1.65164e-05	2096.54	7.36396e-05	2101.76	0.00171	2093.96	0.01153	2087.12	5.97486e-05	2068.81	6.8465e-05	2069.97	6.77957e-05	2079.32	0.000210346
2190.51	0.00179	2163.71	0.00283	2123.74	9.91256e-05	2110.48	6.85589e-16	2175.59	0.000124285	2165.42	0.00349	2135.53	0.00206	2108.98	0.000700794	2190.51	0.00354	2163.71	0.00218	2137.05	0.0037	2110.48	0.00504	2046.52	1.78234e-05	2096.71	7.95013e-05	2101.92	0.00174	2094.12	0.01163	2087.34	6.44926e-05	2069.04	7.3919e-05	2070.18	7.32294e-05	2079.54	0.000212095
2190.62	0.00182	2163.82	0.00287	2123.85	0.000106485	2110.59	6.85589e-16	2175.7	0.000133516	2165.52	0.00354	2135.64	0.00209	2109.09	0.000709942	2190.62	0.00358	2163.82	0.0022	2137.16	0.00375	2110.59	0.0051	2046.76	1.91358e-05	2096.87	8.53921e-05	2102.08	0.00176	2094.29	0.01172	2087.55	6.92583e-05	2069.26	7.94006e-05	2070.39	7.86955e-05	2079.77	0.000213862
2190.73	0.00185	2163.93	0.00291	2123.96	0.000113884	2110.7	6.85589e-16	2175.81	0.000142797	2165.63	0.00359	2135.75	0.00213	2109.19	0.000719154	2190.73	0.00362	2163.93	0.00223	2137.27	0.00379	2110.7	0.00515	2047	2.04536e-05	2097.03	9.13122e-05	2102.23	0.00178	2094.45	0.01182	2087.77	7.4046e-05	2069.48	8.49102e-05	2070.6	8.41944e-05	2079.99	0.000215647
2190.83	0.00188	2164.03	0.00295	2124.06	0.000121321	2110.8	6.85589e-16	2175.91	0.000152128	2165.73	0.00364	2135.85	0.00216	2109.3	0.000728431	2190.83	0.00366	2164.03	0.00225	2137.38	0.00383	2110.8	0.0052	2047.25	2.17768e-05	2097.19	9.72617e-05	2102.39	0.0018	2094.62	0.01193	2087.98	7.88556e-05	2069.71	9.04477e-05	2070.81	8.97262e-05	2080.21	0.000217449
2190.94	0.00191	2164.14	0.00299	2124.17	0.000128797	2110.91	6.85589e-16	2176.02	0.000161508	2165.83	0.00369	2135.96	0.0022	2109.41	0.000737773	2190.94	0.00371	2164.14	0.00228	2137.49	0.00388	2110.91	0.00526	2047.49	2.31054e-05	2097.36	0.000103241	2102.55	0.00183	2094.79	0.01203	2088.2	8.36875e-05	2069.93	9.60136e-05	2071.03	9.52913e-05	2080.44	0.00021927
2191.05	0.00194	2164.25	0.00304	2124.28	0.000136313	2111.02	7.31295e-16	2176.13	0.000170938	2165.94	0.00375	2136.07	0.00223	2109.51	0.000747181	2191.05	0.00375	2164.25	0.0023	2137.6	0.00392	2111.02	0.00531	2047.73	2.44396e-05	2097.52	0.00010925	2102.7	0.00185	2094.95	0.01213	2088.41	8.85417e-05	2070.16	0.000101608	2071.24	0.00010089	2080.66	0.000221109
2191.16	0.00197	2164.36	0.00308	2124.39	0.000143869	2111.12	7.31295e-16	2176.24	0.000180418	2166.04	0.0038	2136.18	0.00227	2109.62	0.000756655	2191.16	0.00379	2164.36	0.00233	2137.71	0.00397	2111.12	0.00537	2047.97	2.57792e-05	2097.68	0.000115289	2102.86	0.00187	2095.12	0.01223	2088.63	9.34183e-05	2070.38	0.000107231	2071.45	0.000106522	2080.88	0.000222967
2191.27	0.002	2164.47	0.00312	2124.49	0.000151465	2111.23	7.31295e-16	2176.35	0.00018995	2166.15	0.00385	2136.28	0.0023	2109.73	0.000766197	2191.27	0.00383	2164.47	0.00235	2137.82	0.00402	2111.23	0.00542	2048.21	2.71244e-05	2097.84	0.000121359	2103.02	0.0019	2095.29	0.01234	2088.84	9.83176e-05	2070.6	0.000112883	2071.66	0.000112189	2081.11	0.000224845
2191.38	0.00203	2164.57	0.00317	2124.6	0.000159101	2111.34	7.31295e-16	2176.46	0.000199532	2166.25	0.0039	2136.39	0.00234	2109.83	0.000775806	2191.38	0.00388	2164.57	0.00238	2137.92	0.00406	2111.34	0.00548	2048.45	2.84752e-05	2098	0.000127459	2103.17	0.00192	2095.45	0.01245	2089.06	0.00010324	2070.83	0.000118563	2071.87	0.00011789	2081.33	0.000226741
2191.49	0.00206	2164.68	0.00321	2124.71	0.000166777	2111.45	7.31295e-16	2176.56	0.000209166	2166.35	0.00396	2136.5	0.00238	2109.94	0.000785484	2191.49	0.00392	2164.68	0.00241	2138.03	0.00411	2111.45	0.00553	2048.69	2.98316e-05	2098.17	0.000133589	2103.33	0.00195	2095.62	0.01255	2089.27	0.000108184	2071.05	0.000124273	2072.08	0.000123625	2081.55	0.000228657
2191.59	0.00209	2164.79	0.00326	2124.82	0.000174495	2111.55	7.31295e-16	2176.67	0.000218852	2166.46	0.00401	2136.61	0.00241	2110.05	0.000795231	2191.59	0.00396	2164.79	0.00243	2138.14	0.00415	2111.55	0.00559	2048.93	3.11936e-05	2098.33	0.000139751	2103.49	0.00197	2095.78	0.01266	2089.49	0.000113152	2071.28	0.000130013	2072.3	0.000129396	2081.77	0.000230593
2191.7	0.00212	2164.9	0.0033	2124.92	0.000182253	2111.66	7.77001e-16	2176.78	0.000228591	2166.56	0.00406	2136.71	0.00245	2110.16	0.000805048	2191.7	0.00401	2164.9	0.00246	2138.25	0.0042	2111.66	0.00564	2049.17	3.25612e-05	2098.49	0.000145943	2103.65	0.00199	2095.95	0.01277	2089.7	0.000118143	2071.5	0.000135782	2072.51	0.000135201	2082	0.000232549
2191.81	0.00215	2165.01	0.00335	2125.03	0.000190053	2111.77	7.77001e-16	2176.89	0.000238382	2166.67	0.00412	2136.82	0.00249	2110.26	0.000814935	2191.81	0.00405	2165.01	0.00248	2138.36	0.00425	2111.77	0.0057	2049.41	3.39346e-05	2098.65	0.000152167	2103.8	0.00202	2096.12	0.01288	2089.92	0.000123158	2071.72	0.000141581	2072.72	0.000141042	2082.22	0.000234525
2191.92	0.00218	2165.11	0.00339	2125.14	0.000197895	2111.87	7.77001e-16	2177	0.000248226	2166.77	0.00417	2136.93	0.00253	2110.37	0.000824893	2191.92	0.0041	2165.11	0.00251	2138.47	0.0043	2111.87	0.00576	2049.65	3.53137e-05	2098.82	0.000158422	2103.96	0.00204	2096.28	0.013	2090.13	0.000128195	2071.95	0.00014741	2072.93	0.000146919	2082.44	0.000236522
2192.03	0.00221	2165.22	0.00344	2125.24	0.000205779	2111.98	7.77001e-16	2177.11	0.000258124	2166.87	0.00423	2137.04	0.00256	2110.48	0.000834923	2192.03	0.00414	2165.22	0.00254	2138.58	0.00434	2111.98	0.00582	2049.89	3.66986e-05	2098.98	0.00016471	2104.12	0.00207	2096.45	0.01311	2090.35	0.000133257	2072.17	0.000153269	2073.14	0.000152832	2082.67	0.00023854
2192.14	0.00224	2165.33	0.00348	2125.35	0.000213705	2112.09	7.77001e-16	2177.21	0.000268075	2166.98	0.00428	2137.14	0.0026	2110.58	0.000845025	2192.14	0.00419	2165.33	0.00257	2138.69	0.00439	2112.09	0.00588	2050.14	3.80892e-05	2099.14	0.000171029	2104.27	0.00209	2096.62	0.01323	2090.56	0.000138342	2072.4	0.000159159	2073.35	0.000158781	2082.89	0.000240579
2192.25	0.00227	2165.44	0.00353	2125.46	0.000221674	2112.19	8.22707e-16	2177.32	0.000278081	2167.08	0.00434	2137.25	0.00264	2110.69	0.000855201	2192.25	0.00423	2165.44	0.00259	2138.8	0.00444	2112.19	0.00594	2050.38	3.94857e-05	2099.3	0.00017738	2104.43	0.00212	2096.78	0.01334	2090.78	0.000143451	2072.62	0.000165079	2073.57	0.000164767	2083.11	0.00024264
2192.35	0.0023	2165.55	0.00358	2125.57	0.000229686	2112.3	8.22707e-16	2177.43	0.000288141	2167.19	0.00439	2137.36	0.00268	2110.8	0.00086545	2192.35	0.00428	2165.55	0.00262	2138.9	0.00449	2112.3	0.00599	2050.62	4.0888e-05	2099.47	0.000183764	2104.59	0.00214	2096.95	0.01346	2090.99	0.000148584	2072.84	0.00017103	2073.78	0.00017079	2083.34	0.000244723
2192.46	0.00234	2165.65	0.00362	2125.67	0.000237742	2112.41	8.22707e-16	2177.54	0.000298256	2167.29	0.00445	2137.47	0.00272	2110.9	0.000875774	2192.46	0.00432	2165.65	0.00265	2139.01	0.00454	2112.41	0.00605	2050.86	4.22963e-05	2099.63	0.00019018	2104.74	0.00217	2097.11	0.01358	2091.21	0.000153741	2073.07	0.000177013	2073.99	0.00017685	2083.56	0.000246827
2192.57	0.00237	2165.76	0.00367	2125.78	0.00024584	2112.52	8.22707e-16	2177.65	0.000308427	2167.39	0.00451	2137.57	0.00276	2111.01	0.000886174	2192.57	0.00437	2165.76	0.00268	2139.12	0.00459	2112.52	0.00612	2051.1	4.37104e-05	2099.79	0.000196629	2104.9	0.0022	2097.28	0.0137	2091.42	0.000158923	2073.29	0.000183026	2074.2	0.000182947	2083.78	0.000248955
2192.68	0.0024	2165.87	0.00372	2125.89	0.000253983	2112.62	8.68413e-16	2177.76	0.000318653	2167.5	0.00456	2137.68	0.0028	2111.12	0.000896649	2192.68	0.00442	2165.87	0.00271	2139.23	0.00464	2112.62	0.00618	2051.34	4.51305e-05	2099.95	0.000203111	2105.06	0.00222	2097.45	0.01382	2091.64	0.000164129	2073.52	0.000189072	2074.41	0.000189083	2084	0.000251105
2192.79	0.00243	2165.98	0.00377	2126	0.00026217	2112.73	8.68413e-16	2177.86	0.000328936	2167.6	0.00462	2137.79	0.00284	2111.23	0.000907202	2192.79	0.00446	2165.98	0.00273	2139.34	0.00469	2112.73	0.00624	2051.58	4.65566e-05	2100.11	0.000209626	2105.21	0.00225	2097.61	0.01394	2091.85	0.000169359	2073.74	0.000195149	2074.63	0.000195257	2084.23	0.000253278
2192.9	0.00247	2166.09	0.00381	2126.1	0.000270402	2112.84	8.68413e-16	2177.97	0.000339275	2167.71	0.00468	2137.9	0.00288	2111.33	0.000917832	2192.9	0.00451	2166.09	0.00276	2139.45	0.00474	2112.84	0.0063	2051.82	4.79887e-05	2100.28	0.000216175	2105.37	0.00227	2097.78	0.01407	2092.07	0.000174615	2073.96	0.000201257	2074.84	0.000201469	2084.45	0.000255474
2193	0.0025	2166.19	0.00386	2126.21	0.000278678	2112.94	8.68413e-16	2178.08	0.000349672	2167.81	0.00474	2138	0.00292	2111.44	0.00092854	2193	0.00456	2166.19	0.00279	2139.56	0.00479	2112.94	0.00636	2052.06	4.94269e-05	2100.44	0.000222758	2105.53	0.0023	2097.95	0.0142	2092.28	0.000179895	2074.19	0.000207399	2075.05	0.00020772	2084.67	0.000257695
2193.11	0.00253	2166.3	0.00391	2126.32	0.000287	2113.05	8.68413e-16	2178.19	0.000360126	2167.91	0.0048	2138.11	0.00296	2111.55	0.000939328	2193.11	0.00461	2166.3	0.00282	2139.67	0.00485	2113.05	0.00642	2052.3	5.08712e-05	2100.6	0.000229375	2105.69	0.00233	2098.11	0.01432	2092.5	0.000185201	2074.41	0.000213572	2075.26	0.00021401	2084.9	0.00025994
2193.22	0.00257	2166.41	0.00396	2126.42	0.000295367	2113.16	9.14119e-16	2178.3	0.000370638	2168.02	0.00486	2138.22	0.003	2111.65	0.000950195	2193.22	0.00466	2166.41	0.00285	2139.78	0.0049	2113.16	0.00649	2052.54	5.23216e-05	2100.76	0.000236025	2105.84	0.00236	2098.28	0.01445	2092.71	0.000190532	2074.64	0.000219778	2075.47	0.00022034	2085.12	0.000262209
2193.33	0.0026	2166.52	0.00401	2126.53	0.000303781	2113.26	9.14119e-16	2178.41	0.000381208	2168.12	0.00492	2138.33	0.00304	2111.76	0.000961143	2193.33	0.00471	2166.52	0.00288	2139.88	0.00495	2113.26	0.00655	2052.78	5.37782e-05	2100.93	0.000242711	2106	0.00238	2098.44	0.01458	2092.93	0.000195888	2074.86	0.000226018	2075.68	0.00022671	2085.34	0.000264503
2193.44	0.00263	2166.63	0.00406	2126.64	0.00031224	2113.37	9.14119e-16	2178.51	0.000391837	2168.23	0.00498	2138.43	0.00308	2111.87	0.000972173	2193.44	0.00476	2166.63	0.00291	2139.99	0.005	2113.37	0.00661	2053.03	5.52409e-05	2101.09	0.000249431	2106.16	0.00241	2098.61	0.01471	2093.14	0.00020127	2075.08	0.00023229	2075.9	0.000233119	2085.56	0.000266822
2193.55	0.00267	2166.73	0.00411	2126.75	0.000320746	2113.48	9.14119e-16	2178.62	0.000402526	2168.33	0.00504	2138.54	0.00312	2111.98	0.000983285	2193.55	0.00481	2166.73	0.00294	2140.1	0.00506	2113.48	0.00668	2053.27	5.67099e-05	2101.25	0.000256185	2106.31	0.00244	2098.78	0.01485	2093.36	0.000206678	2075.31	0.000238595	2076.11	0.000239569	2085.79	0.000269167
2193.66	0.0027	2166.84	0.00416	2126.85	0.000329299	2113.59	9.59825e-16	2178.73	0.000413274	2168.43	0.0051	2138.65	0.00316	2112.08	0.00099448	2193.66	0.00486	2166.84	0.00297	2140.21	0.00511	2113.59	0.00674	2053.51	5.81852e-05	2101.41	0.000262975	2106.47	0.00247	2098.94	0.01498	2093.57	0.000212111	2075.53	0.000244935	2076.32	0.00024606	2086.01	0.000271538
2193.76	0.00274	2166.95	0.00421	2126.96	0.000337899	2113.69	9.59825e-16	2178.84	0.000424082	2168.54	0.00516	2138.76	0.00321	2112.19	0.00101	2193.76	0.00491	2166.95	0.003	2140.32	0.00516	2113.69	0.00681	2053.75	5.96668e-05	2101.57	0.000269801	2106.63	0.00249	2099.11	0.01512	2093.79	0.000217571	2075.75	0.000251308	2076.53	0.000252593	2086.23	0.000273935
2193.87	0.00277	2167.06	0.00426	2127.07	0.000346546	2113.8	9.59825e-16	2178.95	0.00043495	2168.64	0.00522	2138.86	0.00325	2112.3	0.00102	2193.87	0.00496	2167.06	0.00303	2140.43	0.00522	2113.8	0.00688	2053.99	6.11547e-05	2101.74	0.000276662	2106.78	0.00252	2099.28	0.01526	2094	0.000223057	2075.98	0.000257715	2076.74	0.000259166	2086.46	0.00027636
2193.98	0.00281	2167.17	0.00432	2127.18	0.000355242	2113.91	9.59825e-16	2179.05	0.00044588	2168.74	0.00529	2138.97	0.00329	2112.4	0.00103	2193.98	0.00501	2167.17	0.00306	2140.54	0.00527	2113.91	0.00694	2054.23	6.2649e-05	2101.9	0.000283559	2106.94	0.00255	2099.44	0.0154	2094.22	0.000228569	2076.2	0.000264156	2076.95	0.000265782	2086.68	0.000278811
2194.09	0.00284	2167.27	0.00437	2127.28	0.000363986	2114.01	9.59825e-16	2179.16	0.000456871	2168.85	0.00535	2139.08	0.00333	2112.51	0.00104	2194.09	0.00506	2167.27	0.00309	2140.65	0.00533	2114.01	0.00701	2054.47	6.41497e-05	2102.06	0.000290492	2107.1	0.00258	2099.61	0.01554	2094.43	0.000234109	2076.43	0.000270632	2077.17	0.00027244	2086.9	0.00028129
2194.2	0.00288	2167.38	0.00442	2127.39	0.000372779	2114.12	1.00553e-15	2179.27	0.000467925	2168.95	0.00541	2139.19	0.00338	2112.62	0.00105	2194.2	0.00512	2167.38	0.00313	2140.76	0.00538	2114.12	0.00708	2054.71	6.56568e-05	2102.22	0.000297462	2107.26	0.00261	2099.77	0.01568	2094.65	0.000239674	2076.65	0.000277143	2077.38	0.00027914	2087.13	0.000283797
2194.31	0.00292	2167.49	0.00447	2127.5	0.00038162	2114.23	1.00553e-15	2179.38	0.00047904	2169.06	0.00548	2139.29	0.00342	2112.72	0.00106	2194.31	0.00517	2167.49	0.00316	2140.86	0.00544	2114.23	0.00715	2054.95	6.71705e-05	2102.39	0.000304468	2107.41	0.00264	2099.94	0.01583	2094.86	0.000245267	2076.87	0.000283689	2077.59	0.000285883	2087.35	0.000286332
2194.42	0.00295	2167.6	0.00453	2127.6	0.000390512	2114.34	1.00553e-15	2179.49	0.000490219	2169.16	0.00554	2139.4	0.00346	2112.83	0.00108	2194.42	0.00522	2167.6	0.00319	2140.97	0.0055	2114.34	0.00722	2055.19	6.86906e-05	2102.55	0.000311511	2107.57	0.00267	2100.11	0.01598	2095.08	0.000250887	2077.1	0.00029027	2077.8	0.00029267	2087.57	0.000288896
2194.52	0.00299	2167.71	0.00458	2127.71	0.000399452	2114.44	1.00553e-15	2179.6	0.00050146	2169.26	0.00561	2139.51	0.00351	2112.94	0.00109	2194.52	0.00527	2167.71	0.00322	2141.08	0.00555	2114.44	0.00728	2055.43	7.02173e-05	2102.71	0.000318591	2107.73	0.0027	2100.27	0.01613	2095.29	0.000256534	2077.32	0.000296887	2078.01	0.000299501	2087.79	0.00029149
2194.63	0.00303	2167.81	0.00464	2127.82	0.000408443	2114.55	1.05124e-15	2179.7	0.000512766	2169.37	0.00567	2139.62	0.00355	2113.05	0.0011	2194.63	0.00533	2167.81	0.00325	2141.19	0.00561	2114.55	0.00735	2055.67	7.17506e-05	2102.87	0.000325709	2107.88	0.00272	2100.44	0.01628	2095.51	0.000262209	2077.55	0.00030354	2078.22	0.000306375	2088.02	0.000294113
2194.74	0.00306	2167.92	0.00469	2127.93	0.000417485	2114.66	1.05124e-15	2179.81	0.000524136	2169.47	0.00574	2139.72	0.0036	2113.15	0.00111	2194.74	0.00538	2167.92	0.00329	2141.3	0.00567	2114.66	0.00743	2055.92	7.32906e-05	2103.03	0.000332865	2108.04	0.00275	2100.61	0.01643	2095.72	0.000267911	2077.77	0.000310228	2078.44	0.000313294	2088.24	0.000296767
2194.85	0.0031	2168.03	0.00474	2128.03	0.000426577	2114.76	1.05124e-15	2179.92	0.000535571	2169.58	0.0058	2139.83	0.00364	2113.26	0.00112	2194.85	0.00544	2168.03	0.00332	2141.41	0.00573	2114.76	0.0075	2056.16	7.48372e-05	2103.2	0.000340058	2108.2	0.00278	2100.77	0.01658	2095.94	0.000273641	2077.99	0.000316953	2078.65	0.000320258	2088.46	0.000299451
2194.96	0.00314	2168.14	0.0048	2128.14	0.000435721	2114.87	1.05124e-15	2180.03	0.000547071	2169.68	0.00587	2139.94	0.00369	2113.37	0.00114	2194.96	0.00549	2168.14	0.00335	2141.52	0.00579	2114.87	0.00757	2056.4	7.63906e-05	2103.36	0.00034729	2108.35	0.00282	2100.94	0.01674	2096.15	0.000279399	2078.22	0.000323715	2078.86	0.000327267	2088.69	0.000302166
2195.07	0.00318	2168.25	0.00486	2128.25	0.000444917	2114.98	1.09694e-15	2180.14	0.000558637	2169.78	0.00594	2140.05	0.00374	2113.47	0.00115	2195.07	0.00555	2168.25	0.00339	2141.63	0.00585	2114.98	0.00764	2056.64	7.79507e-05	2103.52	0.00035456	2108.51	0.00285	2101.1	0.0169	2096.37	0.000285186	2078.44	0.000330514	2079.07	0.000334321	2088.91	0.000304914
2195.18	0.00321	2168.35	0.00491	2128.36	0.000454164	2115.08	1.09694e-15	2180.25	0.000570269	2169.89	0.00601	2140.15	0.00378	2113.58	0.00116	2195.18	0.00561	2168.35	0.00342	2141.74	0.00591	2115.08	0.00771	2056.88	7.95175e-05	2103.68	0.000361869	2108.67	0.00288	2101.27	0.01706	2096.59	0.000291001	2078.67	0.000337349	2079.28	0.000341422	2089.13	0.000307693
2195.28	0.00325	2168.46	0.00497	2128.46	0.000463464	2115.19	1.09694e-15	2180.35	0.000581969	2169.99	0.00607	2140.26	0.00383	2113.69	0.00117	2195.28	0.00566	2168.46	0.00346	2141.84	0.00597	2115.19	0.00779	2057.12	8.10913e-05	2103.85	0.000369217	2108.82	0.00291	2101.44	0.01722	2096.8	0.000296844	2078.89	0.000344222	2079.49	0.000348569	2089.36	0.000310505
2195.39	0.00329	2168.57	0.00503	2128.57	0.000472817	2115.3	1.14265e-15	2180.46	0.000593735	2170.1	0.00614	2140.37	0.00388	2113.79	0.00119	2195.39	0.00572	2168.57	0.00349	2141.95	0.00603	2115.3	0.00786	2057.36	8.26719e-05	2104.01	0.000376605	2108.98	0.00294	2101.6	0.01739	2097.02	0.000302716	2079.11	0.000351133	2079.71	0.000355763	2089.58	0.00031335
2195.5	0.00333	2168.68	0.00508	2128.68	0.000482223	2115.41	1.14265e-15	2180.57	0.000605569	2170.2	0.00621	2140.48	0.00392	2113.9	0.0012	2195.5	0.00578	2168.68	0.00352	2142.06	0.00609	2115.41	0.00793	2057.6	8.42594e-05	2104.17	0.000384032	2109.14	0.00297	2101.77	0.01755	2097.23	0.000308617	2079.34	0.000358082	2079.92	0.000363004	2089.8	0.000316229
2195.61	0.00337	2168.79	0.00514	2128.78	0.000491683	2115.51	1.14265e-15	2180.68	0.000617472	2170.3	0.00628	2140.58	0.00397	2114.01	0.00121	2195.61	0.00584	2168.79	0.00356	2142.17	0.00615	2115.51	0.00801	2057.84	8.58538e-05	2104.33	0.000391499	2109.3	0.003	2101.94	0.01772	2097.45	0.000314547	2079.56	0.000365069	2080.13	0.000370293	2090.02	0.000319142
2195.72	0.00341	2168.89	0.0052	2128.89	0.000501197	2115.62	1.18835e-15	2180.79	0.000629444	2170.41	0.00635	2140.69	0.00402	2114.12	0.00122	2195.72	0.00589	2168.89	0.0036	2142.28	0.00621	2115.62	0.00809	2058.08	8.74553e-05	2104.49	0.000399006	2109.45	0.00303	2102.1	0.01789	2097.66	0.000320507	2079.79	0.000372094	2080.34	0.00037763	2090.25	0.00032209
2195.83	0.00345	2169	0.00526	2129	0.000510765	2115.73	1.18835e-15	2180.9	0.000641485	2170.51	0.00642	2140.8	0.00407	2114.22	0.00124	2195.83	0.00595	2169	0.00363	2142.39	0.00627	2115.73	0.00816	2058.32	8.90637e-05	2104.66	0.000406554	2109.61	0.00307	2102.27	0.01807	2097.88	0.000326496	2080.01	0.000379159	2080.55	0.000385015	2090.47	0.000325073
2195.94	0.00349	2169.11	0.00532	2129.11	0.000520388	2115.83	1.18835e-15	2181	0.000653596	2170.62	0.0065	2140.91	0.00412	2114.33	0.00125	2195.94	0.00601	2169.11	0.00367	2142.5	0.00634	2115.83	0.00824	2058.56	9.06793e-05	2104.82	0.000414142	2109.77	0.0031	2102.43	0.01824	2098.09	0.000332514	2080.23	0.000386262	2080.76	0.00039245	2090.69	0.000328092
2196.04	0.00353	2169.22	0.00538	2129.21	0.000530067	2115.94	1.23406e-15	2181.11	0.000665778	2170.72	0.00657	2141.01	0.00416	2114.44	0.00126	2196.04	0.00607	2169.22	0.0037	2142.61	0.0064	2115.94	0.00832	2058.81	9.2302e-05	2104.98	0.000421772	2109.92	0.00313	2102.6	0.01842	2098.31	0.000338563	2080.46	0.000393405	2080.98	0.000399933	2090.92	0.000331148
2196.15	0.00357	2169.33	0.00544	2129.32	0.000539801	2116.05	1.23406e-15	2181.22	0.000678031	2170.82	0.00664	2141.12	0.00421	2114.54	0.00128	2196.15	0.00613	2169.33	0.00374	2142.72	0.00647	2116.05	0.0084	2059.05	9.39318e-05	2105.14	0.000429443	2110.08	0.00317	2102.77	0.0186	2098.52	0.000344642	2080.68	0.000400587	2081.19	0.000407467	2091.14	0.000334241
2196.26	0.00361	2169.44	0.0055	2129.43	0.000549592	2116.15	1.23406e-15	2181.33	0.000690355	2170.93	0.00671	2141.23	0.00426	2114.65	0.00129	2196.26	0.00619	2169.44	0.00378	2142.82	0.00653	2116.15	0.00847	2059.29	9.55688e-05	2105.31	0.000437155	2110.24	0.0032	2102.93	0.01878	2098.74	0.000350751	2080.91	0.00040781	2081.4	0.00041505	2091.36	0.000337372
2196.37	0.00365	2169.54	0.00556	2129.54	0.000559439	2116.26	1.27977e-15	2181.44	0.000702752	2171.03	0.00679	2141.34	0.00431	2114.76	0.0013	2196.37	0.00626	2169.54	0.00381	2142.93	0.00659	2116.26	0.00855	2059.53	9.72131e-05	2105.47	0.00044491	2110.39	0.00323	2103.1	0.01897	2098.95	0.00035689	2081.13	0.000415072	2081.61	0.000422685	2091.59	0.00034054
2196.48	0.0037	2169.65	0.00562	2129.64	0.000569344	2116.37	1.27977e-15	2181.55	0.000715221	2171.14	0.00686	2141.44	0.00436	2114.86	0.00132	2196.48	0.00632	2169.65	0.00385	2143.04	0.00666	2116.37	0.00863	2059.77	9.88647e-05	2105.63	0.000452707	2110.55	0.00327	2103.27	0.01915	2099.17	0.000363061	2081.35	0.000422376	2081.82	0.00043037	2091.81	0.000343748
2196.59	0.00374	2169.76	0.00568	2129.75	0.000579305	2116.48	1.32547e-15	2181.65	0.000727764	2171.24	0.00694	2141.55	0.00441	2114.97	0.00133	2196.59	0.00638	2169.76	0.00389	2143.15	0.00673	2116.48	0.00872	2060.01	0.000100524	2105.79	0.000460546	2110.71	0.0033	2103.43	0.01934	2099.38	0.000369262	2081.58	0.00042972	2082.03	0.000438107	2092.03	0.000346996
2196.69	0.00378	2169.87	0.00575	2129.86	0.000589325	2116.58	1.37118e-15	2181.76	0.000740381	2171.34	0.00701	2141.66	0.00447	2115.08	0.00135	2196.69	0.00644	2169.87	0.00393	2143.26	0.00679	2116.58	0.0088	2060.25	0.00010219	2105.95	0.000468429	2110.87	0.00334	2103.6	0.01953	2099.6	0.000375494	2081.8	0.000437105	2082.25	0.000445897	2092.25	0.000350284
2196.8	0.00382	2169.98	0.00581	2129.97	0.000599404	2116.69	1.37118e-15	2181.87	0.000753072	2171.45	0.00709	2141.77	0.00452	2115.19	0.00136	2196.8	0.00651	2169.98	0.00397	2143.37	0.00686	2116.69	0.00888	2060.49	0.000103863	2106.12	0.000476354	2111.02	0.00337	2103.76	0.01973	2099.81	0.000381758	2082.02	0.000444532	2082.46	0.000453738	2092.48	0.000353613
2196.91	0.00387	2170.08	0.00587	2130.07	0.000609541	2116.8	1.41688e-15	2181.98	0.000765839	2171.55	0.00717	2141.87	0.00457	2115.29	0.00137	2196.91	0.00657	2170.08	0.004	2143.48	0.00693	2116.8	0.00896	2060.73	0.000105545	2106.28	0.000484323	2111.18	0.00341	2103.93	0.01993	2100.03	0.000388053	2082.25	0.000452001	2082.67	0.000461633	2092.7	0.000356983
2197.02	0.00391	2170.19	0.00594	2130.18	0.000619737	2116.9	1.46259e-15	2182.09	0.000778681	2171.66	0.00724	2141.98	0.00462	2115.4	0.00139	2197.02	0.00664	2170.19	0.00404	2143.59	0.007	2116.9	0.00905	2060.97	0.000107233	2106.44	0.000492336	2111.34	0.00344	2104.1	0.02013	2100.24	0.00039438	2082.47	0.000459511	2082.88	0.000469581	2092.92	0.000360396
2197.13	0.00395	2170.3	0.006	2130.29	0.000629994	2117.01	1.5083e-15	2182.19	0.000791599	2171.76	0.00732	2142.09	0.00468	2115.51	0.0014	2197.13	0.0067	2170.3	0.00408	2143.7	0.00707	2117.01	0.00913	2061.21	0.000108929	2106.6	0.000500394	2111.49	0.00348	2104.26	0.02033	2100.46	0.000400739	2082.7	0.000467064	2083.09	0.000477583	2093.15	0.000363852
2197.24	0.004	2170.41	0.00607	2130.39	0.00064031	2117.12	1.554e-15	2182.3	0.000804595	2171.86	0.0074	2142.2	0.00473	2115.61	0.00142	2197.24	0.00677	2170.41	0.00412	2143.8	0.00713	2117.12	0.00922	2061.45	0.000110633	2106.77	0.000508495	2111.65	0.00351	2104.43	0.02053	2100.67	0.00040713	2082.92	0.00047466	2083.3	0.00048564	2093.37	0.000367351
2197.35	0.00404	2170.52	0.00613	2130.5	0.000650687	2117.22	1.64541e-15	2182.41	0.000817668	2171.97	0.00748	2142.3	0.00478	2115.72	0.00143	2197.35	0.00683	2170.52	0.00416	2143.91	0.0072	2117.22	0.0093	2061.7	0.000112345	2106.93	0.000516642	2111.81	0.00355	2104.6	0.02074	2100.89	0.000413554	2083.14	0.000482299	2083.52	0.000493751	2093.59	0.000370896
2197.45	0.00409	2170.62	0.0062	2130.61	0.000661126	2117.33	1.69112e-15	2182.52	0.000830819	2172.07	0.00756	2142.41	0.00484	2115.83	0.00145	2197.45	0.0069	2170.62	0.0042	2144.02	0.00728	2117.33	0.00939	2061.94	0.000114064	2107.09	0.000524834	2111.96	0.00358	2104.76	0.02095	2101.1	0.00042001	2083.37	0.000489982	2083.73	0.000501919	2093.82	0.000374485
2197.56	0.00413	2170.73	0.00626	2130.72	0.000671626	2117.44	1.78253e-15	2182.63	0.000844049	2172.17	0.00764	2142.52	0.00489	2115.94	0.00146	2197.56	0.00697	2170.73	0.00424	2144.13	0.00735	2117.44	0.00948	2062.18	0.000115791	2107.25	0.000533071	2112.12	0.00362	2104.93	0.02117	2101.32	0.000426499	2083.59	0.000497708	2083.94	0.000510141	2094.04	0.000378121
2197.67	0.00418	2170.84	0.00633	2130.82	0.000682189	2117.55	1.87394e-15	2182.74	0.000857358	2172.28	0.00772	2142.63	0.00494	2116.04	0.00148	2197.67	0.00703	2170.84	0.00428	2144.24	0.00742	2117.55	0.00956	2062.42	0.000117525	2107.41	0.000541354	2112.28	0.00366	2105.09	0.02139	2101.53	0.000433021	2083.82	0.000505478	2084.15	0.000518421	2094.26	0.000381803
2197.78	0.00422	2170.95	0.0064	2130.93	0.000692814	2117.65	2.01106e-15	2182.84	0.000870747	2172.38	0.00781	2142.73	0.005	2116.15	0.00149	2197.78	0.0071	2170.95	0.00433	2144.35	0.00749	2117.65	0.00965	2062.66	0.000119268	2107.58	0.000549683	2112.43	0.0037	2105.26	0.02161	2101.75	0.000439576	2084.04	0.000513292	2084.36	0.000526757	2094.48	0.000385533
2197.89	0.00427	2171.06	0.00647	2131.04	0.000703502	2117.76	2.14818e-15	2182.95	0.000884217	2172.49	0.00789	2142.84	0.00506	2116.26	0.00151	2197.89	0.00717	2171.06	0.00437	2144.46	0.00756	2117.76	0.00974	2062.9	0.000121018	2107.74	0.000558059	2112.59	0.00373	2105.43	0.02183	2101.96	0.000446165	2084.26	0.000521151	2084.57	0.000535151	2094.71	0.000389312
2198	0.00432	2171.16	0.00653	2131.15	0.000714255	2117.87	2.2853e-15	2183.06	0.000897769	2172.59	0.00797	2142.95	0.00511	2116.36	0.00152	2198	0.00724	2171.16	0.00441	2144.57	0.00764	2117.87	0.00983	2063.14	0.000122776	2107.9	0.000566482	2112.75	0.00377	2105.59	0.02206	2102.18	0.000452788	2084.49	0.000529056	2084.79	0.000543603	2094.93	0.00039314
2198.11	0.00436	2171.27	0.0066	2131.25	0.000725071	2117.97	2.51383e-15	2183.17	0.000911402	2172.69	0.00806	2143.06	0.00517	2116.47	0.00154	2198.11	0.00731	2171.27	0.00445	2144.68	0.00771	2117.97	0.00993	2063.38	0.000124542	2108.06	0.000574952	2112.91	0.00381	2105.76	0.02228	2102.39	0.000459444	2084.71	0.000537005	2085	0.000552114	2095.15	0.000397019
2198.21	0.00441	2171.38	0.00667	2131.36	0.000735952	2118.08	2.74236e-15	2183.28	0.000925118	2172.8	0.00814	2143.17	0.00523	2116.58	0.00155	2198.21	0.00738	2171.38	0.0045	2144.78	0.00779	2118.08	0.01002	2063.62	0.000126317	2108.23	0.000583469	2113.06	0.00385	2105.93	0.02252	2102.61	0.000466135	2084.94	0.000545001	2085.21	0.000560684	2095.38	0.000400948
2198.32	0.00446	2171.49	0.00674	2131.47	0.000746898	2118.19	3.01659e-15	2183.39	0.000938918	2172.9	0.00823	2143.27	0.00528	2116.68	0.00157	2198.32	0.00746	2171.49	0.00454	2144.89	0.00786	2118.19	0.01011	2063.86	0.000128099	2108.39	0.000592034	2113.22	0.00389	2106.09	0.02275	2102.82	0.000472861	2085.16	0.000553043	2085.42	0.000569313	2095.6	0.00040493
2198.43	0.0045	2171.6	0.00681	2131.57	0.00075791	2118.3	3.33653e-15	2183.49	0.000952801	2173.01	0.00831	2143.38	0.00534	2116.79	0.00158	2198.43	0.00753	2171.6	0.00458	2145	0.00794	2118.3	0.0102	2064.1	0.000129889	2108.55	0.000600648	2113.38	0.00393	2106.26	0.02299	2103.04	0.000479621	2085.38	0.000561131	2085.63	0.000578003	2095.82	0.000408965
2198.54	0.00455	2171.7	0.00689	2131.68	0.000768989	2118.4	3.74789e-15	2183.6	0.000966769	2173.11	0.0084	2143.49	0.0054	2116.9	0.0016	2198.54	0.0076	2171.7	0.00463	2145.11	0.00801	2118.4	0.0103	2064.34	0.000131688	2108.71	0.000609311	2113.53	0.00397	2106.42	0.02324	2103.25	0.000486416	2085.61	0.000569265	2085.84	0.000586753	2096.04	0.000413053
2198.65	0.0046	2171.81	0.00696	2131.79	0.000780134	2118.51	4.20495e-15	2183.71	0.000980823	2173.21	0.00849	2143.6	0.00546	2117.01	0.00162	2198.65	0.00767	2171.81	0.00467	2145.22	0.00809	2118.51	0.01039	2064.59	0.000133495	2108.88	0.000618022	2113.69	0.00401	2106.59	0.02348	2103.47	0.000493246	2085.83	0.000577448	2086.06	0.000595565	2096.27	0.000417197
2198.76	0.00465	2171.92	0.00703	2131.9	0.000791347	2118.62	4.79913e-15	2183.82	0.000994963	2173.32	0.00857	2143.7	0.00552	2117.11	0.00163	2198.76	0.00775	2171.92	0.00472	2145.33	0.00817	2118.62	0.01049	2064.83	0.00013531	2109.04	0.000626783	2113.85	0.00405	2106.76	0.02373	2103.68	0.000500111	2086.06	0.000585677	2086.27	0.000604439	2096.49	0.000421397
2198.87	0.0047	2172.03	0.0071	2132	0.000802627	2118.72	5.48471e-15	2183.93	0.00101	2173.42	0.00866	2143.81	0.00558	2117.22	0.00165	2198.87	0.00782	2172.03	0.00476	2145.44	0.00825	2118.72	0.01059	2065.07	0.000137133	2109.2	0.000635594	2114	0.00409	2106.92	0.02399	2103.9	0.000507012	2086.28	0.000593955	2086.48	0.000613375	2096.71	0.000425653
2198.97	0.00475	2172.14	0.00718	2132.11	0.000813977	2118.83	6.30742e-15	2184.04	0.00102	2173.53	0.00875	2143.92	0.00564	2117.33	0.00167	2198.97	0.0079	2172.14	0.00481	2145.55	0.00833	2118.83	0.01069	2065.31	0.000138965	2109.36	0.000644454	2114.16	0.00413	2107.09	0.02424	2104.11	0.000513949	2086.5	0.000602281	2086.69	0.000622374	2096.94	0.000429967
2199.08	0.0048	2172.24	0.00725	2132.22	0.000825395	2118.94	7.26725e-15	2184.14	0.00104	2173.63	0.00884	2144.03	0.0057	2117.43	0.00168	2199.08	0.00798	2172.24	0.00485	2145.66	0.00841	2118.94	0.01078	2065.55	0.000140805	2109.52	0.000653366	2114.32	0.00417	2107.26	0.02451	2104.33	0.000520923	2086.73	0.000610655	2086.9	0.000631437	2097.16	0.000434341
2199.19	0.00485	2172.35	0.00733	2132.33	0.000836882	2119.04	8.4099e-15	2184.25	0.00105	2173.73	0.00893	2144.13	0.00576	2117.54	0.0017	2199.19	0.00805	2172.35	0.0049	2145.76	0.00849	2119.04	0.01088	2065.79	0.000142654	2109.69	0.000662328	2114.47	0.00421	2107.42	0.02477	2104.54	0.000527932	2086.95	0.000619079	2087.11	0.000640565	2097.38	0.000438775
2199.3	0.0049	2172.46	0.0074	2132.43	0.00084844	2119.15	9.82678e-15	2184.36	0.00107	2173.84	0.00903	2144.24	0.00582	2117.65	0.00172	2199.3	0.00813	2172.46	0.00495	2145.87	0.00857	2119.15	0.01098	2066.03	0.000144511	2109.85	0.000671341	2114.63	0.00425	2107.59	0.02504	2104.76	0.000534978	2087.18	0.000627552	2087.33	0.000649757	2097.61	0.00044327
2199.41	0.00495	2172.57	0.00748	2132.54	0.000860069	2119.26	1.14722e-14	2184.47	0.00108	2173.94	0.00912	2144.35	0.00588	2117.75	0.00173	2199.41	0.00821	2172.57	0.00499	2145.98	0.00865	2119.26	0.01109	2066.27	0.000146376	2110.01	0.000680407	2114.79	0.00429	2107.75	0.02531	2104.97	0.000542062	2087.4	0.000636075	2087.54	0.000659015	2097.83	0.000447827
2199.52	0.00501	2172.68	0.00756	2132.65	0.000871769	2119.37	1.34833e-14	2184.58	0.0011	2174.05	0.00921	2144.46	0.00594	2117.86	0.00175	2199.52	0.00829	2172.68	0.00504	2146.09	0.00873	2119.37	0.01119	2066.51	0.000148251	2110.17	0.000689524	2114.95	0.00434	2107.92	0.02559	2105.19	0.000549182	2087.62	0.000644648	2087.75	0.000668339	2098.05	0.000452448
2199.63	0.00506	2172.78	0.00763	2132.75	0.000883541	2119.47	1.586e-14	2184.69	0.00111	2174.15	0.00931	2144.56	0.00601	2117.97	0.00177	2199.63	0.00837	2172.78	0.00509	2146.2	0.00882	2119.47	0.01129	2066.75	0.000150134	2110.34	0.000698694	2115.1	0.00438	2108.09	0.02587	2105.4	0.00055634	2087.85	0.000653272	2087.96	0.00067773	2098.27	0.000457134
2199.73	0.00511	2172.89	0.00771	2132.86	0.000895386	2119.58	1.86937e-14	2184.79	0.00113	2174.25	0.0094	2144.67	0.00607	2118.08	0.00179	2199.73	0.00845	2172.89	0.00514	2146.31	0.0089	2119.58	0.0114	2066.99	0.000152025	2110.5	0.000707917	2115.26	0.00442	2108.25	0.02616	2105.62	0.000563535	2088.07	0.000661946	2088.17	0.000687188	2098.5	0.000461885
2199.84	0.00517	2173	0.00779	2132.97	0.000907303	2119.69	2.2076e-14	2184.9	0.00114	2174.36	0.0095	2144.78	0.00614	2118.18	0.0018	2199.84	0.00853	2173	0.00519	2146.42	0.00899	2119.69	0.0115	2067.23	0.000153926	2110.66	0.000717193	2115.42	0.00447	2108.42	0.02645	2105.83	0.000570769	2088.29	0.000670672	2088.38	0.000696714	2098.72	0.000466705
2199.95	0.00522	2173.11	0.00787	2133.08	0.000919294	2119.79	2.61438e-14	2185.01	0.00116	2174.46	0.0096	2144.89	0.0062	2118.29	0.00182	2199.95	0.00861	2173.11	0.00524	2146.53	0.00907	2119.79	0.01161	2067.48	0.000155835	2110.82	0.000726523	2115.57	0.00451	2108.59	0.02674	2106.05	0.00057804	2088.52	0.00067945	2088.6	0.000706309	2098.94	0.000471592
2200.06	0.00527	2173.22	0.00795	2133.18	0.00093136	2119.9	3.09886e-14	2185.12	0.00117	2174.57	0.00969	2144.99	0.00626	2118.4	0.00184	2200.06	0.00869	2173.22	0.00529	2146.64	0.00916	2119.9	0.01172	2067.72	0.000157753	2110.98	0.000735907	2115.73	0.00456	2108.75	0.02704	2106.26	0.00058535	2088.74	0.000688281	2088.81	0.000715974	2099.17	0.00047655
2200.17	0.00533	2173.32	0.00803	2133.29	0.000943501	2120.01	3.67476e-14	2185.23	0.00119	2174.67	0.00979	2145.1	0.00633	2118.5	0.00186	2200.17	0.00878	2173.32	0.00534	2146.74	0.00925	2120.01	0.01182	2067.96	0.000159681	2111.15	0.000745346	2115.89	0.0046	2108.92	0.02735	2106.48	0.000592699	2088.97	0.000697163	2089.02	0.000725708	2099.39	0.000481578
2200.28	0.00538	2173.43	0.00811	2133.4	0.000955717	2120.11	4.36035e-14	2185.33	0.0012	2174.77	0.00989	2145.21	0.0064	2118.61	0.00188	2200.28	0.00886	2173.43	0.00539	2146.85	0.00933	2120.11	0.01193	2068.2	0.000161617	2111.31	0.000754839	2116.04	0.00465	2109.08	0.02765	2106.69	0.000600087	2089.19	0.000706099	2089.23	0.000735514	2099.61	0.00048668
2200.38	0.00544	2173.54	0.0082	2133.51	0.000968009	2120.22	5.18306e-14	2185.44	0.00122	2174.88	0.00999	2145.32	0.00646	2118.72	0.00189	2200.38	0.00895	2173.54	0.00544	2146.96	0.00942	2120.22	0.01204	2068.44	0.000163562	2111.47	0.000764388	2116.2	0.00469	2109.25	0.02797	2106.91	0.000607515	2089.41	0.000715089	2089.44	0.00074539	2099.84	0.000491855
2200.49	0.0055	2173.65	0.00828	2133.61	0.000980379	2120.33	6.15659e-14	2185.55	0.00123	2174.98	0.01009	2145.42	0.00653	2118.82	0.00191	2200.49	0.00903	2173.65	0.00549	2147.07	0.00951	2120.33	0.01215	2068.68	0.000165516	2111.63	0.000773993	2116.36	0.00474	2109.42	0.02829	2107.12	0.000614981	2089.64	0.000724132	2089.65	0.000755339	2100.06	0.000497106
2200.6	0.00555	2173.76	0.00836	2133.72	0.000992825	2120.44	7.32209e-14	2185.66	0.00125	2175.09	0.01019	2145.53	0.0066	2118.93	0.00193	2200.6	0.00912	2173.76	0.00554	2147.18	0.0096	2120.44	0.01227	2068.92	0.00016748	2111.8	0.000783654	2116.52	0.00479	2109.58	0.02861	2107.34	0.000622488	2089.86	0.00073323	2089.87	0.000765361	2100.28	0.000502434
2200.71	0.00561	2173.86	0.00845	2133.83	0.00101	2120.54	8.70698e-14	2185.77	0.00127	2175.19	0.0103	2145.64	0.00667	2119.04	0.00195	2200.71	0.0092	2173.86	0.0056	2147.29	0.00969	2120.54	0.01238	2069.16	0.000169453	2111.96	0.000793372	2116.67	0.00483	2109.75	0.02894	2107.55	0.000630035	2090.09	0.000742382	2090.08	0.000775456	2100.5	0.00050784
2200.82	0.00567	2173.97	0.00853	2133.93	0.00102	2120.65	1.03524e-13	2185.88	0.00128	2175.29	0.0104	2145.75	0.00674	2119.15	0.00197	2200.82	0.00929	2173.97	0.00565	2147.4	0.00979	2120.65	0.01249	2069.4	0.000171435	2112.12	0.000803147	2116.83	0.00488	2109.92	0.02927	2107.77	0.000637623	2090.31	0.00075159	2090.29	0.000785626	2100.73	0.000513327
2200.93	0.00572	2174.08	0.00862	2134.04	0.00103	2120.76	1.23086e-13	2185.98	0.0013	2175.4	0.01051	2145.85	0.0068	2119.25	0.00199	2200.93	0.00938	2174.08	0.0057	2147.51	0.00988	2120.76	0.01261	2069.64	0.000173426	2112.28	0.00081298	2116.99	0.00493	2110.08	0.02961	2107.98	0.000645251	2090.53	0.000760853	2090.5	0.00079587	2100.95	0.000518895
2201.04	0.00578	2174.19	0.0087	2134.15	0.00104	2120.86	1.4635e-13	2186.09	0.00131	2175.5	0.01061	2145.96	0.00687	2119.36	0.00201	2201.04	0.00947	2174.19	0.00576	2147.62	0.00997	2120.86	0.01273	2069.88	0.000175427	2112.44	0.000822871	2117.14	0.00498	2110.25	0.02996	2108.2	0.00065292	2090.76	0.000770173	2090.71	0.000806191	2101.17	0.000524546
2201.14	0.00584	2174.3	0.00879	2134.26	0.00106	2120.97	1.73957e-13	2186.2	0.00133	2175.6	0.01072	2146.07	0.00695	2119.47	0.00203	2201.14	0.00956	2174.3	0.00581	2147.72	0.01007	2120.97	0.01285	2070.13	0.000177437	2112.61	0.00083282	2117.3	0.00503	2110.41	0.03031	2108.41	0.00066063	2090.98	0.000779549	2090.93	0.000816587	2101.4	0.000530283
2201.25	0.0059	2174.4	0.00888	2134.36	0.00107	2121.08	2.06774e-13	2186.31	0.00135	2175.71	0.01082	2146.18	0.00702	2119.57	0.00205	2201.25	0.00965	2174.4	0.00587	2147.83	0.01016	2121.08	0.01296	2070.37	0.000179457	2112.77	0.000842829	2117.46	0.00507	2110.58	0.03066	2108.63	0.000668382	2091.21	0.000788982	2091.14	0.000827062	2101.62	0.000536106
2201.36	0.00596	2174.51	0.00897	2134.47	0.00108	2121.18	2.4567e-13	2186.42	0.00136	2175.81	0.01093	2146.28	0.00709	2119.68	0.00207	2201.36	0.00975	2174.51	0.00593	2147.94	0.01026	2121.18	0.01308	2070.61	0.000181487	2112.93	0.000852897	2117.61	0.00512	2110.75	0.03102	2108.84	0.000676176	2091.43	0.000798473	2091.35	0.000837614	2101.84	0.000542018
2201.47	0.00602	2174.62	0.00906	2134.58	0.0011	2121.29	2.91833e-13	2186.53	0.00138	2175.92	0.01104	2146.39	0.00716	2119.79	0.00209	2201.47	0.00984	2174.62	0.00598	2148.05	0.01036	2121.29	0.01321	2070.85	0.000183526	2113.09	0.000863025	2117.77	0.00517	2110.91	0.03139	2109.06	0.000684013	2091.65	0.000808021	2091.56	0.000848244	2102.07	0.00054802
2201.58	0.00608	2174.73	0.00915	2134.69	0.00111	2121.4	3.46497e-13	2186.63	0.0014	2176.02	0.01115	2146.5	0.00723	2119.9	0.00211	2201.58	0.00993	2174.73	0.00604	2148.16	0.01045	2121.4	0.01333	2071.09	0.000185575	2113.26	0.000873213	2117.93	0.00522	2111.08	0.03177	2109.27	0.000691891	2091.88	0.000817628	2091.77	0.000858955	2102.29	0.000554115
2201.69	0.00614	2174.84	0.00924	2134.79	0.00112	2121.51	4.11308e-13	2186.74	0.00141	2176.12	0.01126	2146.61	0.00731	2120	0.00213	2201.69	0.01003	2174.84	0.0061	2148.27	0.01055	2121.51	0.01345	2071.33	0.000187633	2113.42	0.000883462	2118.08	0.00528	2111.25	0.03215	2109.49	0.000699813	2092.1	0.000827294	2091.98	0.000869746	2102.51	0.000560303
2201.8	0.00621	2174.94	0.00933	2134.9	0.00114	2121.61	4.88002e-13	2186.85	0.00143	2176.23	0.01138	2146.71	0.00738	2120.11	0.00215	2201.8	0.01013	2174.94	0.00615	2148.38	0.01065	2121.61	0.01358	2071.57	0.000189702	2113.58	0.000893773	2118.24	0.00533	2111.41	0.03253	2109.7	0.000707778	2092.33	0.000837019	2092.2	0.000880618	2102.73	0.000566588
2201.9	0.00627	2175.05	0.00943	2135.01	0.00115	2121.72	5.7882e-13	2186.96	0.00145	2176.33	0.01149	2146.82	0.00746	2120.22	0.00217	2201.9	0.01022	2175.05	0.00621	2148.49	0.01075	2121.72	0.0137	2071.81	0.00019178	2113.74	0.000904145	2118.4	0.00538	2111.58	0.03293	2109.92	0.000715786	2092.55	0.000846805	2092.41	0.000891572	2102.96	0.000572971
2202.01	0.00633	2175.16	0.00952	2135.11	0.00116	2121.83	6.86229e-13	2187.07	0.00146	2176.44	0.0116	2146.93	0.00753	2120.32	0.00219	2202.01	0.01032	2175.16	0.00627	2148.6	0.01086	2121.83	0.01383	2072.05	0.000193868	2113.9	0.00091458	2118.56	0.00543	2111.74	0.03333	2110.13	0.000723838	2092.77	0.00085665	2092.62	0.000902609	2103.18	0.000579454
2202.12	0.0064	2175.27	0.00961	2135.22	0.00118	2121.93	8.132e-13	2187.18	0.00148	2176.54	0.01172	2147.04	0.00761	2120.43	0.00221	2202.12	0.01042	2175.27	0.00633	2148.7	0.01096	2121.93	0.01396	2072.29	0.000195966	2114.07	0.000925078	2118.71	0.00548	2111.91	0.03373	2110.35	0.000731934	2093	0.000866557	2092.83	0.000913729	2103.4	0.000586039
2202.23	0.00646	2175.38	0.00971	2135.33	0.00119	2122.04	9.63207e-13	2187.28	0.0015	2176.64	0.01184	2147.14	0.00768	2120.54	0.00224	2202.23	0.01052	2175.38	0.00639	2148.81	0.01106	2122.04	0.01409	2072.53	0.000198075	2114.23	0.000935639	2118.87	0.00554	2112.08	0.03415	2110.56	0.000740075	2093.22	0.000876524	2093.04	0.000924934	2103.63	0.000592729
2202.34	0.00652	2175.48	0.0098	2135.44	0.0012	2122.15	1.14036e-12	2187.39	0.00151	2176.75	0.01195	2147.25	0.00776	2120.64	0.00226	2202.34	0.01062	2175.48	0.00645	2148.92	0.01117	2122.15	0.01422	2072.77	0.000200193	2114.39	0.000946264	2119.03	0.00559	2112.24	0.03457	2110.78	0.00074826	2093.45	0.000886554	2093.25	0.000936225	2103.85	0.000599526
2202.45	0.00659	2175.59	0.0099	2135.54	0.00122	2122.26	1.34951e-12	2187.5	0.00153	2176.85	0.01207	2147.36	0.00784	2120.75	0.00228	2202.45	0.01072	2175.59	0.00652	2149.03	0.01127	2122.26	0.01435	2073.02	0.000202322	2114.55	0.000956954	2119.18	0.00565	2112.41	0.035	2110.99	0.000756491	2093.67	0.000896646	2093.47	0.000947602	2104.07	0.000606432
2202.56	0.00666	2175.7	0.01	2135.65	0.00123	2122.36	1.59623e-12	2187.61	0.00155	2176.96	0.01219	2147.47	0.00792	2120.86	0.0023	2202.56	0.01082	2175.7	0.00658	2149.14	0.01138	2122.36	0.01448	2073.26	0.000204461	2114.72	0.000967708	2119.34	0.0057	2112.58	0.03543	2111.21	0.000764766	2093.89	0.000906801	2093.68	0.000959066	2104.29	0.000613449
2202.66	0.00672	2175.81	0.0101	2135.76	0.00124	2122.47	1.88715e-12	2187.72	0.00157	2177.06	0.01231	2147.57	0.008	2120.97	0.00232	2202.66	0.01093	2175.81	0.00664	2149.25	0.01149	2122.47	0.01462	2073.5	0.00020661	2114.88	0.000978529	2119.5	0.00576	2112.74	0.03588	2111.42	0.000773088	2094.12	0.00091702	2093.89	0.000970617	2104.52	0.00062058
2202.77	0.00679	2175.92	0.0102	2135.87	0.00126	2122.58	2.22999e-12	2187.83	0.00159	2177.16	0.01244	2147.68	0.00808	2121.07	0.00235	2202.77	0.01103	2175.92	0.00671	2149.36	0.01159	2122.58	0.01476	2073.74	0.00020877	2115.04	0.000989415	2119.65	0.00581	2112.91	0.03633	2111.64	0.000781455	2094.34	0.000927302	2094.1	0.000982258	2104.74	0.000627828
2202.88	0.00686	2176.02	0.0103	2135.97	0.00127	2122.68	2.63381e-12	2187.93	0.0016	2177.27	0.01256	2147.79	0.00816	2121.18	0.00237	2202.88	0.01114	2176.02	0.00677	2149.47	0.0117	2122.68	0.01489	2073.98	0.00021094	2115.2	0.001	2119.81	0.00587	2113.07	0.03679	2111.85	0.00078987	2094.57	0.000937649	2094.31	0.000993989	2104.96	0.000635195
2202.99	0.00693	2176.13	0.0104	2136.08	0.00129	2122.79	3.10919e-12	2188.04	0.00162	2177.37	0.01268	2147.9	0.00824	2121.29	0.00239	2202.99	0.01125	2176.13	0.00683	2149.57	0.01181	2122.79	0.01503	2074.22	0.000213121	2115.36	0.00101	2119.97	0.00593	2113.24	0.03725	2112.07	0.00079833	2094.79	0.000948061	2094.52	0.00101	2105.19	0.000642683
2203.1	0.00699	2176.24	0.0105	2136.19	0.0013	2122.9	3.66854e-12	2188.15	0.00164	2177.48	0.01281	2148	0.00832	2121.39	0.00242	2203.1	0.01135	2176.24	0.0069	2149.68	0.01193	2122.9	0.01517	2074.46	0.000215313	2115.53	0.00102	2120.13	0.00598	2113.41	0.03773	2112.28	0.000806838	2095.01	0.000958539	2094.74	0.00102	2105.41	0.000650296
2203.21	0.00706	2176.35	0.01061	2136.29	0.00132	2123	4.32639e-12	2188.26	0.00166	2177.58	0.01294	2148.11	0.00841	2121.5	0.00244	2203.21	0.01146	2176.35	0.00697	2149.79	0.01204	2123	0.01531	2074.7	0.000217515	2115.69	0.00103	2120.28	0.00604	2113.57	0.03822	2112.5	0.000815394	2095.24	0.000969083	2094.95	0.00103	2105.63	0.000658036
2203.32	0.00713	2176.46	0.01071	2136.4	0.00133	2123.11	5.0996e-12	2188.37	0.00168	2177.68	0.01306	2148.22	0.00849	2121.61	0.00246	2203.32	0.01157	2176.46	0.00703	2149.9	0.01215	2123.11	0.01546	2074.94	0.000219728	2115.85	0.00104	2120.44	0.0061	2113.74	0.03871	2112.71	0.000823997	2095.46	0.000979693	2095.16	0.00104	2105.86	0.000665907
2203.42	0.0072	2176.56	0.01082	2136.51	0.00135	2123.22	6.00791e-12	2188.47	0.0017	2177.79	0.01319	2148.33	0.00857	2121.71	0.00249	2203.42	0.01169	2176.56	0.0071	2150.01	0.01227	2123.22	0.0156	2075.18	0.000221951	2116.01	0.00106	2120.6	0.00616	2113.91	0.03921	2112.93	0.000832648	2095.68	0.000990371	2095.37	0.00105	2106.08	0.00067391
2203.53	0.00728	2176.67	0.01092	2136.62	0.00136	2123.33	7.07446e-12	2188.58	0.00171	2177.89	0.01332	2148.43	0.00866	2121.82	0.00251	2203.53	0.0118	2176.67	0.00717	2150.12	0.01238	2123.33	0.01575	2075.42	0.000224186	2116.18	0.00107	2120.75	0.00622	2114.07	0.03972	2113.15	0.000841348	2095.91	0.001	2095.58	0.00107	2106.3	0.00068205
2203.64	0.00735	2176.78	0.01103	2136.72	0.00138	2123.43	8.32607e-12	2188.69	0.00173	2178	0.01345	2148.54	0.00874	2121.93	0.00254	2203.64	0.01191	2176.78	0.00724	2150.23	0.0125	2123.43	0.0159	2075.66	0.000226432	2116.34	0.00108	2120.91	0.00628	2114.24	0.04024	2113.36	0.000850097	2096.13	0.00101	2095.79	0.00108	2106.52	0.000690329
2203.75	0.00742	2176.89	0.01114	2136.83	0.00139	2123.54	9.7941e-12	2188.8	0.00175	2178.1	0.01359	2148.65	0.00883	2122.04	0.00256	2203.75	0.01203	2176.89	0.00731	2150.34	0.01262	2123.54	0.01605	2075.91	0.000228688	2116.5	0.00109	2121.07	0.00634	2114.4	0.04078	2113.58	0.000858895	2096.36	0.00102	2096.01	0.00109	2106.75	0.00069875
2203.86	0.00749	2177	0.01125	2136.94	0.00141	2123.65	1.15151e-11	2188.91	0.00177	2178.2	0.01372	2148.76	0.00892	2122.14	0.00259	2203.86	0.01214	2177	0.00738	2150.45	0.01274	2123.65	0.0162	2076.15	0.000230956	2116.66	0.0011	2121.22	0.0064	2114.57	0.04132	2113.79	0.000867743	2096.58	0.00103	2096.22	0.0011	2106.97	0.000707317
2203.97	0.00757	2177.1	0.01136	2137.05	0.00142	2123.75	1.35315e-11	2189.02	0.00179	2178.31	0.01386	2148.86	0.00901	2122.25	0.00261	2203.97	0.01226	2177.1	0.00745	2150.55	0.01286	2123.75	0.01635	2076.39	0.000233235	2116.83	0.00111	2121.38	0.00646	2114.74	0.04187	2114.01	0.00087664	2096.8	0.00104	2096.43	0.00112	2107.19	0.000716034
2204.07	0.00764	2177.21	0.01147	2137.15	0.00144	2123.86	1.58928e-11	2189.12	0.00181	2178.41	0.01399	2148.97	0.0091	2122.36	0.00264	2204.07	0.01238	2177.21	0.00752	2150.66	0.01298	2123.86	0.0165	2076.63	0.000235525	2116.99	0.00113	2121.54	0.00653	2114.9	0.04243	2114.22	0.000885589	2097.03	0.00106	2096.64	0.00113	2107.42	0.000724904
2204.18	0.00772	2177.32	0.01158	2137.26	0.00145	2123.97	1.86565e-11	2189.23	0.00183	2178.52	0.01413	2149.08	0.00918	2122.46	0.00266	2204.18	0.0125	2177.32	0.00759	2150.77	0.0131	2123.97	0.01666	2076.87	0.000237827	2117.15	0.00114	2121.69	0.00659	2115.07	0.043	2114.44	0.000894587	2097.25	0.00107	2096.85	0.00114	2107.64	0.00073393
2204.29	0.00779	2177.43	0.0117	2137.37	0.00147	2124.07	2.18896e-11	2189.34	0.00185	2178.62	0.01427	2149.19	0.00928	2122.57	0.00269	2204.29	0.01262	2177.43	0.00767	2150.88	0.01323	2124.07	0.01682	2077.11	0.00024014	2117.31	0.00115	2121.85	0.00665	2115.24	0.04359	2114.65	0.000903637	2097.48	0.00108	2097.06	0.00116	2107.86	0.000743116
2204.4	0.00787	2177.54	0.01181	2137.47	0.00148	2124.18	2.56698e-11	2189.45	0.00187	2178.72	0.01441	2149.29	0.00937	2122.68	0.00272	2204.4	0.01274	2177.54	0.00774	2150.99	0.01335	2124.18	0.01698	2077.35	0.000242464	2117.47	0.00116	2122.01	0.00672	2115.4	0.04418	2114.87	0.000912739	2097.7	0.00109	2097.28	0.00117	2108.09	0.000752467
2204.51	0.00795	2177.65	0.01193	2137.58	0.0015	2124.29	3.00872e-11	2189.56	0.00189	2178.83	0.01455	2149.4	0.00946	2122.79	0.00274	2204.51	0.01286	2177.65	0.00782	2151.1	0.01348	2124.29	0.01714	2077.59	0.0002448	2117.64	0.00117	2122.17	0.00678	2115.57	0.04479	2115.08	0.000921893	2097.92	0.0011	2097.49	0.00118	2108.31	0.000761985
2204.62	0.00803	2177.75	0.01204	2137.69	0.00151	2124.4	3.52465e-11	2189.67	0.00191	2178.93	0.0147	2149.51	0.00955	2122.89	0.00277	2204.62	0.01299	2177.75	0.00789	2151.21	0.01361	2124.4	0.0173	2077.83	0.000247148	2117.8	0.00119	2122.32	0.00685	2115.73	0.0454	2115.3	0.000931098	2098.15	0.00111	2097.7	0.00119	2108.53	0.000771676
2204.73	0.00811	2177.86	0.01216	2137.8	0.00153	2124.5	4.12692e-11	2189.77	0.00193	2179.03	0.01484	2149.62	0.00965	2123	0.0028	2204.73	0.01312	2177.86	0.00797	2151.32	0.01374	2124.5	0.01746	2078.07	0.000249508	2117.96	0.0012	2122.48	0.00692	2115.9	0.04603	2115.51	0.000940357	2098.37	0.00112	2097.91	0.00121	2108.75	0.000781544
2204.83	0.00819	2177.97	0.01228	2137.9	0.00155	2124.61	4.8296e-11	2189.88	0.00195	2179.14	0.01499	2149.72	0.00974	2123.11	0.00282	2204.83	0.01324	2177.97	0.00805	2151.43	0.01387	2124.61	0.01763	2078.31	0.000251879	2118.12	0.00121	2122.64	0.00698	2116.07	0.04668	2115.73	0.000949669	2098.6	0.00114	2098.12	0.00122	2108.98	0.000791592
2204.94	0.00827	2178.08	0.0124	2138.01	0.00156	2124.72	5.649e-11	2189.99	0.00197	2179.24	0.01514	2149.83	0.00984	2123.21	0.00285	2204.94	0.01337	2178.08	0.00813	2151.53	0.014	2124.72	0.0178	2078.55	0.000254262	2118.29	0.00122	2122.79	0.00705	2116.23	0.04733	2115.94	0.000959034	2098.82	0.00115	2098.33	0.00124	2109.2	0.000801827
2205.05	0.00835	2178.19	0.01252	2138.12	0.00158	2124.82	6.60401e-11	2190.1	0.00199	2179.35	0.01529	2149.94	0.00993	2123.32	0.00288	2205.05	0.0135	2178.19	0.00821	2151.64	0.01413	2124.82	0.01797	2078.8	0.000256657	2118.45	0.00123	2122.95	0.00712	2116.4	0.048	2116.16	0.000968453	2099.04	0.00116	2098.55	0.00125	2109.42	0.000812251
2205.16	0.00843	2178.29	0.01264	2138.23	0.0016	2124.93	7.71647e-11	2190.21	0.00201	2179.45	0.01544	2150.05	0.01003	2123.43	0.00291	2205.16	0.01363	2178.29	0.00829	2151.75	0.01427	2124.93	0.01814	2079.04	0.000259064	2118.61	0.00125	2123.11	0.00719	2116.57	0.04868	2116.37	0.000977926	2099.27	0.00117	2098.76	0.00126	2109.65	0.00082287
2205.27	0.00851	2178.4	0.01277	2138.33	0.00161	2125.04	9.01167e-11	2190.32	0.00203	2179.55	0.01559	2150.15	0.01013	2123.53	0.00294	2205.27	0.01377	2178.4	0.00837	2151.86	0.01441	2125.04	0.01831	2079.28	0.000261483	2118.77	0.00126	2123.26	0.00726	2116.73	0.04938	2116.59	0.000987455	2099.49	0.00118	2098.97	0.00128	2109.87	0.000833689
2205.38	0.0086	2178.51	0.01289	2138.44	0.00163	2125.14	1.05188e-10	2190.42	0.00205	2179.66	0.01574	2150.26	0.01023	2123.64	0.00296	2205.38	0.0139	2178.51	0.00845	2151.97	0.01454	2125.14	0.01848	2079.52	0.000263915	2118.93	0.00127	2123.42	0.00733	2116.9	0.05009	2116.8	0.000997038	2099.72	0.00119	2099.18	0.00129	2110.09	0.000844713
2205.49	0.00868	2178.62	0.01302	2138.55	0.00165	2125.25	1.22716e-10	2190.53	0.00207	2179.76	0.0159	2150.37	0.01033	2123.75	0.00299	2205.49	0.01404	2178.62	0.00853	2152.08	0.01468	2125.25	0.01866	2079.76	0.000266358	2119.1	0.00128	2123.58	0.0074	2117.06	0.05082	2117.02	0.00101	2099.94	0.00121	2099.39	0.00131	2110.32	0.000855947
2205.59	0.00877	2178.73	0.01315	2138.65	0.00166	2125.36	1.43091e-10	2190.64	0.0021	2179.87	0.01605	2150.48	0.01043	2123.86	0.00302	2205.59	0.01418	2178.73	0.00862	2152.19	0.01482	2125.36	0.01884	2080	0.000268814	2119.26	0.0013	2123.74	0.00747	2117.23	0.05156	2117.23	0.00102	2100.16	0.00122	2099.6	0.00132	2110.54	0.000867398
2205.7	0.00885	2178.83	0.01327	2138.76	0.00168	2125.47	1.66763e-10	2190.75	0.00212	2179.97	0.01621	2150.58	0.01053	2123.96	0.00305	2205.7	0.01431	2178.83	0.0087	2152.3	0.01496	2125.47	0.01902	2080.24	0.000271283	2119.42	0.00131	2123.89	0.00755	2117.4	0.05231	2117.45	0.00103	2100.39	0.00123	2099.82	0.00133	2110.76	0.00087907
2205.81	0.00894	2178.94	0.0134	2138.87	0.0017	2125.57	1.94249e-10	2190.86	0.00214	2180.07	0.01637	2150.69	0.01063	2124.07	0.00308	2205.81	0.01445	2178.94	0.00879	2152.41	0.01511	2125.57	0.0192	2080.48	0.000273764	2119.58	0.00132	2124.05	0.00762	2117.56	0.05309	2117.66	0.00104	2100.61	0.00124	2100.03	0.00135	2110.98	0.000890969
2205.92	0.00903	2179.05	0.01353	2138.98	0.00171	2125.68	2.26149e-10	2190.97	0.00216	2180.18	0.01654	2150.8	0.01074	2124.18	0.00311	2205.92	0.0146	2179.05	0.00887	2152.51	0.01525	2125.68	0.01939	2080.72	0.000276258	2119.75	0.00134	2124.21	0.00769	2117.73	0.05387	2117.88	0.00105	2100.84	0.00126	2100.24	0.00136	2111.21	0.000903102
2206.03	0.00912	2179.16	0.01367	2139.08	0.00173	2125.79	2.63151e-10	2191.07	0.00218	2180.28	0.0167	2150.91	0.01084	2124.28	0.00314	2206.03	0.01474	2179.16	0.00896	2152.62	0.0154	2125.79	0.01958	2080.96	0.000278764	2119.91	0.00135	2124.36	0.00777	2117.9	0.05468	2118.09	0.00106	2101.06	0.00127	2100.45	0.00138	2111.43	0.000915475
2206.14	0.00921	2179.27	0.0138	2139.19	0.00175	2125.89	3.06049e-10	2191.18	0.00221	2180.39	0.01686	2151.01	0.01095	2124.39	0.00317	2206.14	0.01489	2179.27	0.00905	2152.73	0.01554	2125.89	0.01976	2081.2	0.000281283	2120.07	0.00136	2124.52	0.00785	2118.06	0.0555	2118.31	0.00107	2101.28	0.00128	2100.66	0.00139	2111.65	0.000928094
2206.25	0.0093	2179.37	0.01394	2139.3	0.00177	2126	3.55755e-10	2191.29	0.00223	2180.49	0.01703	2151.12	0.01105	2124.5	0.00321	2206.25	0.01503	2179.37	0.00914	2152.84	0.01569	2126	0.01996	2081.44	0.000283815	2120.23	0.00138	2124.68	0.00792	2118.23	0.05634	2118.52	0.00108	2101.51	0.00129	2100.87	0.00141	2111.88	0.000940965
2206.35	0.00939	2179.48	0.01407	2139.41	0.00178	2126.11	4.13319e-10	2191.4	0.00225	2180.59	0.0172	2151.23	0.01116	2124.6	0.00324	2206.35	0.01518	2179.48	0.00923	2152.95	0.01585	2126.11	0.02015	2081.69	0.00028636	2120.39	0.00139	2124.83	0.008	2118.39	0.0572	2118.74	0.00109	2101.73	0.00131	2101.09	0.00142	2112.1	0.000954097
2206.46	0.00948	2179.59	0.01421	2139.51	0.0018	2126.22	4.79949e-10	2191.51	0.00227	2180.7	0.01737	2151.34	0.01127	2124.71	0.00327	2206.46	0.01533	2179.59	0.00932	2153.06	0.016	2126.22	0.02034	2081.93	0.000288918	2120.56	0.0014	2124.99	0.00808	2118.56	0.05808	2118.95	0.0011	2101.95	0.00132	2101.3	0.00144	2112.32	0.000967496
2206.57	0.00957	2179.7	0.01435	2139.62	0.00182	2126.32	5.57032e-10	2191.61	0.0023	2180.8	0.01754	2151.44	0.01138	2124.82	0.0033	2206.57	0.01548	2179.7	0.00941	2153.17	0.01615	2126.32	0.02054	2082.17	0.000291489	2120.72	0.00142	2125.15	0.00816	2118.73	0.05898	2119.17	0.00111	2102.18	0.00133	2101.51	0.00145	2112.55	0.00098117
2206.68	0.00967	2179.81	0.01449	2139.73	0.00184	2126.43	6.46158e-10	2191.72	0.00232	2180.91	0.01772	2151.55	0.01149	2124.93	0.00333	2206.68	0.01564	2179.81	0.00951	2153.28	0.01631	2126.43	0.02074	2082.41	0.000294074	2120.88	0.00143	2125.3	0.00824	2118.89	0.05989	2119.38	0.00112	2102.4	0.00135	2101.72	0.00147	2112.77	0.000995125
2206.79	0.00976	2179.91	0.01463	2139.83	0.00186	2126.54	7.49157e-10	2191.83	0.00234	2181.01	0.01789	2151.66	0.0116	2125.03	0.00337	2206.79	0.01579	2179.91	0.0096	2153.39	0.01646	2126.54	0.02094	2082.65	0.000296672	2121.04	0.00144	2125.46	0.00832	2119.06	0.06083	2119.6	0.00113	2102.63	0.00136	2101.93	0.00148	2112.99	0.00101
2206.9	0.00986	2180.02	0.01478	2139.94	0.00187	2126.64	8.68124e-10	2191.94	0.00236	2181.11	0.01807	2151.77	0.01172	2125.14	0.0034	2206.9	0.01595	2180.02	0.0097	2153.49	0.01662	2126.64	0.02115	2082.89	0.000299283	2121.21	0.00146	2125.62	0.0084	2119.23	0.06179	2119.81	0.00114	2102.85	0.00137	2102.14	0.0015	2113.21	0.00102
2207.01	0.00995	2180.13	0.01492	2140.05	0.00189	2126.75	1.00546e-09	2192.05	0.00239	2181.22	0.01825	2151.87	0.01183	2125.25	0.00343	2207.01	0.01611	2180.13	0.00979	2153.6	0.01678	2126.75	0.02136	2083.13	0.000301907	2121.37	0.00147	2125.78	0.00848	2119.39	0.06277	2120.03	0.00115	2103.07	0.00138	2102.36	0.00152	2113.44	0.00104
2207.11	0.01005	2180.24	0.01507	2140.16	0.00191	2126.86	1.16392e-09	2192.16	0.00241	2181.32	0.01843	2151.98	0.01195	2125.35	0.00347	2207.11	0.01627	2180.24	0.00989	2153.71	0.01695	2126.86	0.02157	2083.37	0.000304546	2121.53	0.00149	2125.93	0.00857	2119.56	0.06377	2120.24	0.00116	2103.3	0.0014	2102.57	0.00153	2113.66	0.00105
2207.22	0.01015	2180.35	0.01522	2140.26	0.00193	2126.96	1.34665e-09	2192.26	0.00244	2181.43	0.01861	2152.09	0.01206	2125.46	0.0035	2207.22	0.01643	2180.35	0.00999	2153.82	0.01711	2126.96	0.02178	2083.61	0.000307198	2121.69	0.0015	2126.09	0.00865	2119.72	0.0648	2120.46	0.00117	2103.52	0.00141	2102.78	0.00155	2113.88	0.00107
2207.33	0.01025	2180.45	0.01537	2140.37	0.00195	2127.07	1.55727e-09	2192.37	0.00246	2181.53	0.0188	2152.2	0.01218	2125.57	0.00354	2207.33	0.0166	2180.45	0.01009	2153.93	0.01728	2127.07	0.02199	2083.85	0.000309863	2121.85	0.00151	2126.25	0.00874	2119.89	0.06585	2120.67	0.00118	2103.75	0.00142	2102.99	0.00157	2114.11	0.00109
2207.44	0.01035	2180.56	0.01552	2140.48	0.00197	2127.18	1.79989e-09	2192.48	0.00248	2181.63	0.01899	2152.3	0.0123	2125.67	0.00357	2207.44	0.01676	2180.56	0.01019	2154.04	0.01745	2127.18	0.02221	2084.09	0.000312543	2122.02	0.00153	2126.4	0.00882	2120.06	0.06692	2120.89	0.00119	2103.97	0.00144	2103.2	0.00158	2114.33	0.0011
2207.55	0.01045	2180.67	0.01567	2140.59	0.00199	2127.29	2.07923e-09	2192.59	0.00251	2181.74	0.01918	2152.41	0.01242	2125.78	0.00361	2207.55	0.01693	2180.67	0.0103	2154.15	0.01762	2127.29	0.02243	2084.33	0.000315237	2122.18	0.00154	2126.56	0.00891	2120.22	0.06802	2121.1	0.0012	2104.19	0.00145	2103.41	0.0016	2114.55	0.00112
2207.66	0.01056	2180.78	0.01582	2140.69	0.00201	2127.39	2.40069e-09	2192.7	0.00253	2181.84	0.01937	2152.52	0.01254	2125.89	0.00364	2207.66	0.0171	2180.78	0.0104	2154.26	0.01779	2127.39	0.02265	2084.58	0.000317945	2122.34	0.00156	2126.72	0.009	2120.39	0.06915	2121.32	0.00121	2104.42	0.00147	2103.63	0.00162	2114.77	0.00113
2207.76	0.01066	2180.89	0.01598	2140.8	0.00203	2127.5	2.7704e-09	2192.81	0.00256	2181.95	0.01956	2152.63	0.01266	2126	0.00368	2207.76	0.01728	2180.89	0.01051	2154.37	0.01796	2127.5	0.02287	2084.82	0.000320666	2122.5	0.00157	2126.87	0.00909	2120.55	0.0703	2121.53	0.00122	2104.64	0.00148	2103.84	0.00163	2115	0.00115
2207.87	0.01076	2180.99	0.01614	2140.91	0.00204	2127.61	3.19539e-09	2192.91	0.00258	2182.05	0.01976	2152.73	0.01279	2126.1	0.00372	2207.87	0.01745	2180.99	0.01061	2154.47	0.01814	2127.61	0.0231	2085.06	0.000323403	2122.67	0.00159	2127.03	0.00918	2120.72	0.07148	2121.75	0.00123	2104.87	0.00149	2104.05	0.00165	2115.22	0.00117
2207.98	0.01087	2181.1	0.0163	2141.01	0.00206	2127.71	3.68366e-09	2193.02	0.00261	2182.15	0.01995	2152.84	0.01291	2126.21	0.00376	2207.98	0.01763	2181.1	0.01072	2154.58	0.01831	2127.71	0.02333	2085.3	0.000326153	2122.83	0.0016	2127.19	0.00927	2120.89	0.07269	2121.96	0.00124	2105.09	0.00151	2104.26	0.00167	2115.44	0.00119
2208.09	0.01098	2181.21	0.01646	2141.12	0.00208	2127.82	4.24434e-09	2193.13	0.00263	2182.26	0.02015	2152.95	0.01304	2126.32	0.00379	2208.09	0.01781	2181.21	0.01083	2154.69	0.01849	2127.82	0.02356	2085.54	0.000328918	2122.99	0.00162	2127.34	0.00936	2121.05	0.07393	2122.18	0.00126	2105.31	0.00152	2104.47	0.00168	2115.67	0.00121
2208.2	0.01109	2181.32	0.01662	2141.23	0.0021	2127.93	4.88782e-09	2193.24	0.00266	2182.36	0.02036	2153.06	0.01316	2126.42	0.00383	2208.2	0.01799	2181.32	0.01094	2154.8	0.01867	2127.93	0.0238	2085.78	0.000331698	2123.15	0.00163	2127.5	0.00946	2121.22	0.0752	2122.39	0.00127	2105.54	0.00154	2104.68	0.0017	2115.89	0.00123
2208.31	0.0112	2181.43	0.01679	2141.34	0.00212	2128.03	5.62595e-09	2193.35	0.00268	2182.46	0.02056	2153.16	0.01329	2126.53	0.00387	2208.31	0.01817	2181.43	0.01105	2154.91	0.01886	2128.03	0.02404	2086.02	0.000334492	2123.31	0.00165	2127.66	0.00955	2121.39	0.0765	2122.61	0.00128	2105.76	0.00155	2104.9	0.00172	2116.11	0.00124
2208.42	0.01131	2181.53	0.01695	2141.44	0.00214	2128.14	6.47218e-09	2193.46	0.00271	2182.57	0.02077	2153.27	0.01342	2126.64	0.00391	2208.42	0.01836	2181.53	0.01117	2155.02	0.01904	2128.14	0.02428	2086.26	0.000337301	2123.48	0.00166	2127.82	0.00964	2121.55	0.07783	2122.82	0.00129	2105.99	0.00157	2105.11	0.00174	2116.34	0.00126
2208.52	0.01142	2181.64	0.01712	2141.55	0.00217	2128.25	7.44184e-09	2193.56	0.00274	2182.67	0.02098	2153.38	0.01355	2126.75	0.00395	2208.52	0.01855	2181.64	0.01128	2155.13	0.01923	2128.25	0.02452	2086.5	0.000340125	2123.64	0.00168	2127.97	0.00974	2121.72	0.0792	2123.04	0.0013	2106.21	0.00158	2105.32	0.00176	2116.56	0.00128
2208.63	0.01153	2181.75	0.01729	2141.66	0.00219	2128.36	8.55234e-09	2193.67	0.00276	2182.78	0.02119	2153.49	0.01368	2126.85	0.00399	2208.63	0.01874	2181.75	0.0114	2155.24	0.01942	2128.36	0.02477	2086.74	0.000342964	2123.8	0.00169	2128.13	0.00984	2121.88	0.0806	2123.25	0.00131	2106.43	0.00159	2105.53	0.00177	2116.78	0.00131
2208.74	0.01165	2181.86	0.01746	2141.77	0.00221	2128.46	9.82345e-09	2193.78	0.00279	2182.88	0.0214	2153.6	0.01382	2126.96	0.00403	2208.74	0.01893	2181.86	0.01152	2155.35	0.01961	2128.46	0.02502	2086.98	0.000345819	2123.96	0.00171	2128.29	0.00994	2122.05	0.08204	2123.47	0.00132	2106.66	0.00161	2105.74	0.00179	2117	0.00133
2208.85	0.01176	2181.97	0.01764	2141.87	0.00223	2128.57	1.12776e-08	2193.89	0.00281	2182.98	0.02162	2153.7	0.01395	2127.07	0.00407	2208.85	0.01912	2181.97	0.01164	2155.45	0.01981	2128.57	0.02527	2087.22	0.000348688	2124.13	0.00172	2128.44	0.01004	2122.22	0.08352	2123.68	0.00134	2106.88	0.00162	2105.96	0.00181	2117.23	0.00135
2208.96	0.01188	2182.07	0.01781	2141.98	0.00225	2128.68	1.29404e-08	2194	0.00284	2183.09	0.02184	2153.81	0.01409	2127.17	0.00411	2208.96	0.01932	2182.07	0.01176	2155.56	0.02	2128.68	0.02553	2087.47	0.000351573	2124.29	0.00174	2128.6	0.01014	2122.38	0.08503	2123.9	0.00135	2107.11	0.00164	2106.17	0.00183	2117.45	0.00137
2209.07	0.01199	2182.18	0.01799	2142.09	0.00227	2128.78	1.48405e-08	2194.11	0.00287	2183.19	0.02206	2153.92	0.01423	2127.28	0.00415	2209.07	0.01952	2182.18	0.01188	2155.67	0.0202	2128.78	0.02579	2087.71	0.000354473	2124.45	0.00176	2128.76	0.01024	2122.55	0.08659	2124.11	0.00136	2107.33	0.00165	2106.38	0.00185	2117.67	0.00139
2209.18	0.01211	2182.29	0.01817	2142.19	0.00229	2128.89	1.70109e-08	2194.21	0.0029	2183.3	0.02228	2154.03	0.01437	2127.39	0.0042	2209.18	0.01972	2182.29	0.012	2155.78	0.0204	2128.89	0.02605	2087.95	0.000357388	2124.61	0.00177	2128.91	0.01034	2122.72	0.08818	2124.33	0.00137	2107.55	0.00167	2106.59	0.00187	2117.9	0.00142
2209.28	0.01223	2182.4	0.01835	2142.3	0.00231	2129	1.94886e-08	2194.32	0.00292	2183.4	0.02251	2154.13	0.01451	2127.49	0.00424	2209.28	0.01993	2182.4	0.01213	2155.89	0.02061	2129	0.02632	2088.19	0.00036032	2124.77	0.00179	2129.07	0.01045	2122.88	0.08982	2124.54	0.00138	2107.78	0.00169	2106.8	0.00189	2118.12	0.00144
2209.39	0.01236	2182.51	0.01853	2142.41	0.00233	2129.11	2.23156e-08	2194.43	0.00295	2183.5	0.02274	2154.24	0.01465	2127.6	0.00428	2209.39	0.02013	2182.51	0.01226	2156	0.02081	2129.11	0.02659	2088.43	0.000363267	2124.94	0.0018	2129.23	0.01056	2123.05	0.0915	2124.76	0.00139	2108	0.0017	2107.01	0.00191	2118.34	0.00147
2209.5	0.01248	2182.61	0.01872	2142.52	0.00236	2129.21	2.55394e-08	2194.54	0.00298	2183.61	0.02297	2154.35	0.01479	2127.71	0.00433	2209.5	0.02034	2182.61	0.01238	2156.11	0.02102	2129.21	0.02686	2088.67	0.00036623	2125.1	0.00182	2129.39	0.01066	2123.21	0.09323	2124.97	0.00141	2108.22	0.00172	2107.23	0.00193	2118.57	0.00149
2209.61	0.0126	2182.72	0.01891	2142.62	0.00238	2129.32	2.92137e-08	2194.65	0.00301	2183.71	0.0232	2154.46	0.01494	2127.82	0.00437	2209.61	0.02056	2182.72	0.01252	2156.22	0.02123	2129.32	0.02714	2088.91	0.000369209	2125.26	0.00184	2129.54	0.01077	2123.38	0.095	2125.19	0.00142	2108.45	0.00173	2107.44	0.00194	2118.79	0.00152
2209.72	0.01273	2182.83	0.0191	2142.73	0.0024	2129.43	3.33994e-08	2194.76	0.00303	2183.82	0.02344	2154.56	0.01509	2127.92	0.00441	2209.72	0.02077	2182.83	0.01265	2156.33	0.02145	2129.43	0.02742	2089.15	0.000372204	2125.42	0.00185	2129.7	0.01088	2123.55	0.09683	2125.4	0.00143	2108.67	0.00175	2107.65	0.00196	2119.01	0.00154
2209.83	0.01286	2182.94	0.01929	2142.84	0.00242	2129.53	3.8165e-08	2194.86	0.00306	2183.92	0.02368	2154.67	0.01523	2128.03	0.00446	2209.83	0.02099	2182.94	0.01278	2156.43	0.02166	2129.53	0.0277	2089.39	0.000375215	2125.59	0.00187	2129.86	0.01099	2123.71	0.0987	2125.62	0.00144	2108.9	0.00176	2107.86	0.00198	2119.23	0.00157
2209.94	0.01298	2183.05	0.01948	2142.95	0.00245	2129.64	4.35879e-08	2194.97	0.00309	2184.02	0.02392	2154.78	0.01538	2128.14	0.00451	2209.94	0.02121	2183.05	0.01292	2156.54	0.02188	2129.64	0.02799	2089.63	0.000378242	2125.75	0.00189	2130.01	0.0111	2123.88	0.10063	2125.83	0.00146	2109.12	0.00178	2108.07	0.00201	2119.46	0.0016
2210.04	0.01311	2183.15	0.01968	2143.05	0.00247	2129.75	4.97556e-08	2195.08	0.00312	2184.13	0.02417	2154.89	0.01554	2128.24	0.00455	2210.04	0.02144	2183.15	0.01305	2156.65	0.0221	2129.75	0.02828	2089.87	0.000381287	2125.91	0.0019	2130.17	0.01122	2124.05	0.10261	2126.05	0.00147	2109.34	0.0018	2108.28	0.00203	2119.68	0.00163
2210.15	0.01325	2183.26	0.01988	2143.16	0.00249	2129.85	5.67665e-08	2195.19	0.00315	2184.23	0.02441	2154.99	0.01569	2128.35	0.0046	2210.15	0.02166	2183.26	0.01319	2156.76	0.02232	2129.85	0.02857	2090.11	0.000384347	2126.07	0.00192	2130.33	0.01133	2124.21	0.10464	2126.26	0.00148	2109.57	0.00181	2108.5	0.00205	2119.9	0.00166
2210.26	0.01338	2183.37	0.02008	2143.27	0.00251	2129.96	6.47318e-08	2195.3	0.00318	2184.34	0.02467	2155.1	0.01584	2128.46	0.00465	2210.26	0.02189	2183.37	0.01334	2156.87	0.02255	2129.96	0.02887	2090.36	0.000387425	2126.24	0.00194	2130.48	0.01145	2124.38	0.10674	2126.48	0.00149	2109.79	0.00183	2108.71	0.00207	2120.13	0.00169
2210.37	0.01351	2183.48	0.02028	2143.37	0.00254	2130.07	7.37764e-08	2195.4	0.00321	2184.44	0.02492	2155.21	0.016	2128.56	0.0047	2210.37	0.02213	2183.48	0.01348	2156.98	0.02278	2130.07	0.02917	2090.6	0.000390519	2126.4	0.00195	2130.64	0.01157	2124.54	0.1089	2126.69	0.00151	2110.02	0.00184	2108.92	0.00209	2120.35	0.00172
2210.48	0.01365	2183.59	0.02049	2143.48	0.00256	2130.18	8.40412e-08	2195.51	0.00324	2184.54	0.02518	2155.32	0.01616	2128.67	0.00475	2210.48	0.02236	2183.59	0.01362	2157.09	0.02301	2130.18	0.02948	2090.84	0.00039363	2126.56	0.00197	2130.8	0.01169	2124.71	0.11112	2126.91	0.00152	2110.24	0.00186	2109.13	0.00211	2120.57	0.00175
2210.59	0.01379	2183.69	0.02069	2143.59	0.00258	2130.28	9.56845e-08	2195.62	0.00327	2184.65	0.02544	2155.42	0.01632	2128.78	0.0048	2210.59	0.0226	2183.69	0.01377	2157.2	0.02325	2130.28	0.02979	2091.08	0.000396758	2126.72	0.00199	2130.95	0.01181	2124.88	0.1134	2127.12	0.00153	2110.46	0.00188	2109.34	0.00213	2120.8	0.00178
2210.7	0.01393	2183.8	0.0209	2143.7	0.00261	2130.39	1.08884e-07	2195.73	0.0033	2184.75	0.0257	2155.53	0.01648	2128.89	0.00485	2210.7	0.02285	2183.8	0.01392	2157.31	0.02348	2130.39	0.0301	2091.32	0.000399904	2126.88	0.00201	2131.11	0.01193	2125.04	0.11575	2127.34	0.00154	2110.69	0.0019	2109.55	0.00215	2121.02	0.00182
2210.8	0.01407	2183.91	0.02112	2143.8	0.00263	2130.5	1.23841e-07	2195.84	0.00333	2184.86	0.02597	2155.64	0.01664	2128.99	0.0049	2210.8	0.02309	2183.91	0.01407	2157.41	0.02373	2130.5	0.03042	2091.56	0.000403066	2127.05	0.00202	2131.27	0.01205	2125.21	0.11818	2127.55	0.00156	2110.91	0.00191	2109.77	0.00217	2121.24	0.00185
2210.91	0.01421	2184.02	0.02133	2143.91	0.00266	2130.6	1.40779e-07	2195.95	0.00336	2184.96	0.02624	2155.75	0.01681	2129.1	0.00495	2210.91	0.02334	2184.02	0.01422	2157.52	0.02397	2130.6	0.03074	2091.8	0.000406246	2127.21	0.00204	2131.43	0.01218	2125.38	0.12067	2127.77	0.00157	2111.14	0.00193	2109.98	0.0022	2121.46	0.00189
2211.02	0.01435	2184.13	0.02155	2144.02	0.00268	2130.71	1.59951e-07	2196.05	0.00339	2185.06	0.02651	2155.85	0.01697	2129.21	0.005	2211.02	0.02359	2184.13	0.01438	2157.63	0.02422	2130.71	0.03107	2092.04	0.000409444	2127.37	0.00206	2131.58	0.01231	2125.54	0.12325	2127.98	0.00158	2111.36	0.00195	2110.19	0.00222	2121.69	0.00193
2211.13	0.0145	2184.23	0.02177	2144.13	0.00271	2130.82	1.81639e-07	2196.16	0.00342	2185.17	0.02679	2155.96	0.01714	2129.31	0.00505	2211.13	0.02385	2184.23	0.01454	2157.74	0.02447	2130.82	0.0314	2092.28	0.00041266	2127.53	0.00208	2131.74	0.01243	2125.71	0.1259	2128.2	0.0016	2111.58	0.00196	2110.4	0.00224	2121.91	0.00196
2211.24	0.01464	2184.34	0.02199	2144.23	0.00273	2130.92	2.06161e-07	2196.27	0.00346	2185.27	0.02707	2156.07	0.01731	2129.42	0.00511	2211.24	0.02411	2184.34	0.0147	2157.85	0.02472	2130.92	0.03174	2092.52	0.000415893	2127.7	0.0021	2131.9	0.01256	2125.87	0.12863	2128.41	0.00161	2111.81	0.00198	2110.61	0.00226	2122.13	0.002
2211.35	0.01479	2184.45	0.02222	2144.34	0.00275	2131.03	2.33873e-07	2196.38	0.00349	2185.38	0.02735	2156.18	0.01749	2129.53	0.00516	2211.35	0.02437	2184.45	0.01486	2157.96	0.02497	2131.03	0.03208	2092.76	0.000419144	2127.86	0.00212	2132.05	0.0127	2126.04	0.13145	2128.63	0.00162	2112.03	0.002	2110.82	0.00229	2122.36	0.00205
2211.45	0.01494	2184.56	0.02245	2144.45	0.00278	2131.14	2.65171e-07	2196.49	0.00352	2185.48	0.02764	2156.28	0.01766	2129.63	0.00522	2211.45	0.02464	2184.56	0.01502	2158.07	0.02523	2131.14	0.03243	2093	0.000422414	2128.02	0.00213	2132.21	0.01283	2126.21	0.13435	2128.84	0.00164	2112.26	0.00202	2111.04	0.00231	2122.58	0.00209
2211.56	0.0151	2184.67	0.02268	2144.55	0.00281	2131.25	3.00503e-07	2196.6	0.00355	2185.58	0.02793	2156.39	0.01784	2129.74	0.00527	2211.56	0.02491	2184.67	0.01519	2158.18	0.0255	2131.25	0.03278	2093.25	0.000425701	2128.18	0.00215	2132.37	0.01296	2126.37	0.13735	2129.06	0.00165	2112.48	0.00203	2111.25	0.00233	2122.8	0.00213
2211.67	0.01525	2184.77	0.02291	2144.66	0.00283	2131.35	3.40365e-07	2196.7	0.00358	2185.69	0.02823	2156.5	0.01801	2129.85	0.00533	2211.67	0.02518	2184.77	0.01536	2158.29	0.02576	2131.35	0.03313	2093.49	0.000429007	2128.34	0.00217	2132.52	0.0131	2126.54	0.14045	2129.27	0.00166	2112.7	0.00205	2111.46	0.00236	2123.02	0.00218
2211.78	0.01541	2184.88	0.02315	2144.77	0.00286	2131.46	3.85315e-07	2196.81	0.00362	2185.79	0.02853	2156.61	0.01819	2129.96	0.00538	2211.78	0.02546	2184.88	0.01553	2158.39	0.02603	2131.46	0.03349	2093.73	0.000432332	2128.51	0.00219	2132.68	0.01324	2126.71	0.14364	2129.49	0.00168	2112.93	0.00207	2111.67	0.00238	2123.25	0.00222
2211.89	0.01556	2184.99	0.02339	2144.88	0.00288	2131.57	4.35976e-07	2196.92	0.00365	2185.89	0.02883	2156.71	0.01838	2130.06	0.00544	2211.89	0.02574	2184.99	0.0157	2158.5	0.0263	2131.57	0.03386	2093.97	0.000435675	2128.67	0.00221	2132.84	0.01338	2126.87	0.14694	2129.71	0.00169	2113.15	0.00209	2111.88	0.0024	2123.47	0.00227
2212	0.01572	2185.1	0.02363	2144.98	0.00291	2131.67	4.93041e-07	2197.03	0.00368	2186	0.02913	2156.82	0.01856	2130.17	0.0055	2212	0.02603	2185.1	0.01588	2158.61	0.02658	2131.67	0.03423	2094.21	0.000439037	2128.83	0.00223	2133	0.01352	2127.04	0.15034	2129.92	0.00171	2113.38	0.00211	2112.09	0.00243	2123.69	0.00232
2212.11	0.01588	2185.21	0.02388	2145.09	0.00294	2131.78	5.57286e-07	2197.14	0.00372	2186.1	0.02944	2156.93	0.01875	2130.28	0.00556	2212.11	0.02632	2185.21	0.01606	2158.72	0.02686	2131.78	0.0346	2094.45	0.000442418	2128.99	0.00225	2133.15	0.01367	2127.2	0.15386	2130.14	0.00172	2113.6	0.00213	2112.31	0.00245	2123.92	0.00237
2212.21	0.01605	2185.31	0.02413	2145.2	0.00296	2131.89	6.29577e-07	2197.25	0.00375	2186.21	0.02976	2157.04	0.01894	2130.38	0.00562	2212.21	0.02662	2185.31	0.01624	2158.83	0.02715	2131.89	0.03498	2094.69	0.000445818	2129.16	0.00227	2133.31	0.01381	2127.37	0.15749	2130.35	0.00173	2113.82	0.00214	2112.52	0.00248	2124.14	0.00242
2212.32	0.01621	2185.42	0.02438	2145.31	0.00299	2131.99	7.10875e-07	2197.35	0.00379	2186.31	0.03008	2157.14	0.01913	2130.49	0.00568	2212.32	0.02692	2185.42	0.01643	2158.94	0.02743	2131.99	0.03537	2094.93	0.000449237	2129.32	0.00229	2133.47	0.01396	2127.54	0.16125	2130.57	0.00175	2114.05	0.00216	2112.73	0.0025	2124.36	0.00248
2212.43	0.01638	2185.53	0.02463	2145.41	0.00302	2132.1	8.02256e-07	2197.46	0.00382	2186.41	0.0304	2157.25	0.01932	2130.6	0.00574	2212.43	0.02722	2185.53	0.01661	2159.05	0.02772	2132.1	0.03576	2095.17	0.000452676	2129.48	0.00231	2133.62	0.01411	2127.7	0.16513	2130.78	0.00176	2114.27	0.00218	2112.94	0.00253	2124.59	0.00254
2212.54	0.01655	2185.64	0.02489	2145.52	0.00304	2132.21	9.04914e-07	2197.57	0.00385	2186.52	0.03072	2157.36	0.01951	2130.71	0.00581	2212.54	0.02753	2185.64	0.0168	2159.16	0.02802	2132.21	0.03616	2095.41	0.000456134	2129.64	0.00233	2133.78	0.01426	2127.87	0.16914	2131	0.00178	2114.49	0.0022	2113.15	0.00255	2124.81	0.0026
2212.65	0.01672	2185.75	0.02515	2145.63	0.00307	2132.32	1.02018e-06	2197.68	0.00389	2186.62	0.03106	2157.47	0.01971	2130.81	0.00587	2212.65	0.02784	2185.75	0.017	2159.27	0.02832	2132.32	0.03656	2095.65	0.000459611	2129.8	0.00235	2133.94	0.01442	2128.04	0.17329	2131.21	0.00179	2114.72	0.00222	2113.36	0.00258	2125.03	0.00266
2212.76	0.01689	2185.86	0.02541	2145.73	0.0031	2132.42	1.14953e-06	2197.79	0.00393	2186.73	0.03139	2157.57	0.01991	2130.92	0.00594	2212.76	0.02816	2185.86	0.01719	2159.37	0.02862	2132.42	0.03697	2095.89	0.000463109	2129.97	0.00237	2134.09	0.01457	2128.2	0.17758	2131.43	0.00181	2114.94	0.00224	2113.58	0.00261	2125.25	0.00272
2212.87	0.01707	2185.96	0.02568	2145.84	0.00313	2132.53	1.29461e-06	2197.9	0.00396	2186.83	0.03173	2157.68	0.02011	2131.03	0.006	2212.87	0.02848	2185.96	0.01739	2159.48	0.02893	2132.53	0.03739	2096.14	0.000466626	2130.13	0.00239	2134.25	0.01473	2128.37	0.18202	2131.64	0.00182	2115.17	0.00226	2113.79	0.00263	2125.48	0.00279
2212.97	0.01725	2186.07	0.02595	2145.95	0.00315	2132.64	1.45724e-06	2198	0.004	2186.93	0.03207	2157.79	0.02032	2131.13	0.00607	2212.97	0.0288	2186.07	0.01759	2159.59	0.02924	2132.64	0.03781	2096.38	0.000470164	2130.29	0.00241	2134.41	0.01489	2128.53	0.18661	2131.86	0.00184	2115.39	0.00228	2114	0.00266	2125.7	0.00286
2213.08	0.01743	2186.18	0.02623	2146.06	0.00318	2132.74	1.63946e-06	2198.11	0.00403	2187.04	0.03242	2157.9	0.02052	2131.24	0.00613	2213.08	0.02913	2186.18	0.0178	2159.7	0.02955	2132.74	0.03823	2096.62	0.000473722	2130.45	0.00243	2134.56	0.01505	2128.7	0.19137	2132.07	0.00185	2115.61	0.0023	2114.21	0.00269	2125.92	0.00293
2213.19	0.01761	2186.29	0.02651	2146.16	0.00321	2132.85	1.8435e-06	2198.22	0.00407	2187.14	0.03278	2158	0.02073	2131.35	0.0062	2213.19	0.02947	2186.29	0.01801	2159.81	0.02987	2132.85	0.03867	2096.86	0.0004773	2130.62	0.00245	2134.72	0.01522	2128.87	0.19629	2132.29	0.00187	2115.84	0.00232	2114.42	0.00271	2126.15	0.00301
2213.3	0.01779	2186.4	0.02679	2146.27	0.00324	2132.96	2.07186e-06	2198.33	0.00411	2187.25	0.03314	2158.11	0.02094	2131.45	0.00627	2213.3	0.02981	2186.4	0.01822	2159.92	0.0302	2132.96	0.03911	2097.1	0.000480899	2130.78	0.00247	2134.88	0.01539	2129.03	0.20139	2132.5	0.00188	2116.06	0.00234	2114.63	0.00274	2126.37	0.00309
2213.41	0.01798	2186.5	0.02707	2146.38	0.00327	2133.07	2.3273e-06	2198.44	0.00414	2187.35	0.0335	2158.22	0.02116	2131.56	0.00634	2213.41	0.03016	2186.5	0.01843	2160.03	0.03053	2133.07	0.03955	2097.34	0.000484519	2130.94	0.00249	2135.04	0.01556	2129.2	0.20666	2132.72	0.0019	2116.29	0.00236	2114.85	0.00277	2126.59	0.00317
2213.52	0.01817	2186.61	0.02736	2146.49	0.0033	2133.17	2.61288e-06	2198.54	0.00418	2187.45	0.03387	2158.33	0.02138	2131.67	0.00641	2213.52	0.03051	2186.61	0.01865	2160.14	0.03086	2133.17	0.04001	2097.58	0.000488159	2131.1	0.00251	2135.19	0.01573	2129.37	0.21213	2132.93	0.00191	2116.51	0.00238	2115.06	0.0028	2126.82	0.00326
2213.63	0.01836	2186.72	0.02766	2146.59	0.00333	2133.28	2.93197e-06	2198.65	0.00422	2187.56	0.03424	2158.43	0.02159	2131.78	0.00649	2213.63	0.03087	2186.72	0.01887	2160.25	0.0312	2133.28	0.04047	2097.82	0.000491821	2131.26	0.00254	2135.35	0.0159	2129.53	0.21778	2133.15	0.00193	2116.73	0.0024	2115.27	0.00282	2127.04	0.00335
2213.73	0.01856	2186.83	0.02795	2146.7	0.00336	2133.39	3.28834e-06	2198.76	0.00426	2187.66	0.03462	2158.54	0.02182	2131.88	0.00656	2213.73	0.03123	2186.83	0.0191	2160.35	0.03154	2133.39	0.04094	2098.06	0.000495504	2131.43	0.00256	2135.51	0.01608	2129.7	0.22365	2133.36	0.00194	2116.96	0.00242	2115.48	0.00285	2127.26	0.00345
2213.84	0.01875	2186.94	0.02825	2146.81	0.00339	2133.49	3.6861e-06	2198.87	0.0043	2187.77	0.035	2158.65	0.02204	2131.99	0.00663	2213.84	0.0316	2186.94	0.01933	2160.46	0.03189	2133.49	0.04141	2098.3	0.000499208	2131.59	0.00258	2135.66	0.01626	2129.86	0.22972	2133.58	0.00196	2117.18	0.00244	2115.69	0.00288	2127.48	0.00355
2213.95	0.01895	2187.04	0.02856	2146.91	0.00342	2133.6	4.12984e-06	2198.98	0.00434	2187.87	0.03539	2158.76	0.02227	2132.1	0.00671	2213.95	0.03198	2187.04	0.01956	2160.57	0.03224	2133.6	0.04189	2098.54	0.000502934	2131.75	0.0026	2135.82	0.01644	2130.03	0.23601	2133.79	0.00197	2117.41	0.00247	2115.9	0.00291	2127.71	0.00366
2214.06	0.01915	2187.15	0.02887	2147.02	0.00345	2133.71	4.62459e-06	2199.09	0.00438	2187.97	0.03578	2158.86	0.0225	2132.2	0.00678	2214.06	0.03236	2187.15	0.01979	2160.68	0.0326	2133.71	0.04238	2098.78	0.000506681	2131.91	0.00262	2135.98	0.01662	2130.2	0.24253	2134.01	0.00199	2117.63	0.00249	2116.12	0.00294	2127.93	0.00378
2214.17	0.01936	2187.26	0.02918	2147.13	0.00348	2133.81	5.17593e-06	2199.19	0.00441	2188.08	0.03618	2158.97	0.02273	2132.31	0.00686	2214.17	0.03274	2187.26	0.02003	2160.79	0.03296	2133.81	0.04288	2099.03	0.00051045	2132.08	0.00265	2136.13	0.01681	2130.36	0.24929	2134.22	0.00201	2117.85	0.00251	2116.33	0.00297	2128.15	0.0039
2214.28	0.01956	2187.37	0.0295	2147.24	0.00351	2133.92	5.79e-06	2199.3	0.00445	2188.18	0.03659	2159.08	0.02297	2132.42	0.00694	2214.28	0.03314	2187.37	0.02028	2160.9	0.03333	2133.92	0.04338	2099.27	0.000514242	2132.24	0.00267	2136.29	0.017	2130.53	0.25629	2134.44	0.00202	2118.08	0.00253	2116.54	0.003	2128.38	0.00403
2214.39	0.01977	2187.48	0.02982	2147.34	0.00354	2134.03	6.47356e-06	2199.41	0.00449	2188.29	0.037	2159.19	0.0232	2132.52	0.00702	2214.39	0.03354	2187.48	0.02053	2161.01	0.0337	2134.03	0.04389	2099.51	0.000518056	2132.4	0.00269	2136.45	0.01719	2130.7	0.26354	2134.65	0.00204	2118.3	0.00255	2116.75	0.00303	2128.6	0.00418
2214.49	0.01999	2187.58	0.03014	2147.45	0.00357	2134.14	7.23406e-06	2199.52	0.00454	2188.39	0.03742	2159.29	0.02345	2132.63	0.0071	2214.49	0.03394	2187.58	0.02078	2161.12	0.03408	2134.14	0.04442	2099.75	0.000521892	2132.56	0.00271	2136.6	0.01739	2130.86	0.27106	2134.87	0.00205	2118.53	0.00257	2116.96	0.00306	2128.82	0.00433
2214.6	0.0202	2187.69	0.03047	2147.56	0.00361	2134.24	8.07972e-06	2199.63	0.00458	2188.49	0.03784	2159.4	0.02369	2132.74	0.00718	2214.6	0.03436	2187.69	0.02104	2161.23	0.03446	2134.24	0.04494	2099.99	0.00052575	2132.72	0.00274	2136.76	0.01759	2131.03	0.27884	2135.08	0.00207	2118.75	0.0026	2117.17	0.00309	2129.05	0.00449
2214.71	0.02042	2187.8	0.03081	2147.67	0.00364	2134.35	9.01955e-06	2199.74	0.00462	2188.6	0.03827	2159.51	0.02394	2132.85	0.00727	2214.71	0.03477	2187.8	0.0213	2161.33	0.03485	2134.35	0.04548	2100.23	0.000529632	2132.89	0.00276	2136.92	0.01779	2131.19	0.28691	2135.3	0.00209	2118.97	0.00262	2117.39	0.00312	2129.27	0.00467
2214.82	0.02064	2187.91	0.03115	2147.77	0.00367	2134.46	1.00635e-05	2199.84	0.00466	2188.7	0.03871	2159.62	0.02419	2132.95	0.00735	2214.82	0.0352	2187.91	0.02156	2161.44	0.03524	2134.46	0.04603	2100.47	0.000533536	2133.05	0.00278	2137.08	0.01799	2131.36	0.29526	2135.51	0.0021	2119.2	0.00264	2117.6	0.00316	2129.49	0.00487
2214.93	0.02086	2188.02	0.03149	2147.88	0.0037	2134.56	1.12224e-05	2199.95	0.0047	2188.8	0.03915	2159.72	0.02444	2133.06	0.00744	2214.93	0.03563	2188.02	0.02183	2161.55	0.03564	2134.56	0.04658	2100.71	0.000537463	2133.21	0.00281	2137.23	0.0182	2131.53	0.30392	2135.73	0.00212	2119.42	0.00266	2117.81	0.00319	2129.71	0.00508
2215.04	0.02109	2188.12	0.03184	2147.99	0.00374	2134.67	1.25083e-05	2200.06	0.00474	2188.91	0.0396	2159.83	0.0247	2133.17	0.00753	2215.04	0.03608	2188.12	0.02211	2161.66	0.03605	2134.67	0.04714	2100.95	0.000541414	2133.37	0.00283	2137.39	0.01841	2131.69	0.31288	2135.94	0.00214	2119.65	0.00269	2118.02	0.00322	2129.94	0.00531
2215.14	0.02132	2188.23	0.03219	2148.09	0.00377	2134.78	1.39344e-05	2200.17	0.00479	2189.01	0.04005	2159.94	0.02496	2133.27	0.00762	2215.14	0.03652	2188.23	0.02239	2161.77	0.03646	2134.78	0.04772	2101.19	0.000545388	2133.54	0.00285	2137.55	0.01862	2131.86	0.32215	2136.16	0.00215	2119.87	0.00271	2118.23	0.00325	2130.16	0.00557
2215.25	0.02155	2188.34	0.03255	2148.2	0.0038	2134.88	1.55149e-05	2200.28	0.00483	2189.12	0.04051	2160.05	0.02522	2133.38	0.00771	2215.25	0.03698	2188.34	0.02267	2161.88	0.03688	2134.88	0.0483	2101.43	0.000549386	2133.7	0.00288	2137.7	0.01884	2132.03	0.33175	2136.37	0.00217	2120.09	0.00273	2118.44	0.00329	2130.38	0.00585
2215.36	0.02179	2188.45	0.03291	2148.31	0.00384	2134.99	1.72658e-05	2200.39	0.00487	2189.22	0.04098	2160.15	0.02549	2133.49	0.0078	2215.36	0.03744	2188.45	0.02296	2161.99	0.03731	2134.99	0.04889	2101.67	0.000553408	2133.86	0.0029	2137.86	0.01906	2132.19	0.34167	2136.59	0.00219	2120.32	0.00276	2118.66	0.00332	2130.61	0.00616
2215.47	0.02203	2188.56	0.03328	2148.42	0.00387	2135.1	1.92043e-05	2200.49	0.00492	2189.32	0.04146	2160.26	0.02576	2133.59	0.00789	2215.47	0.03791	2188.56	0.02326	2162.1	0.03774	2135.1	0.04949	2101.92	0.000557454	2134.02	0.00293	2138.02	0.01928	2132.36	0.35194	2136.8	0.00221	2120.54	0.00278	2118.87	0.00335	2130.83	0.0065
2215.58	0.02227	2188.66	0.03366	2148.52	0.00391	2135.21	2.13493e-05	2200.6	0.00496	2189.43	0.04194	2160.37	0.02603	2133.7	0.00799	2215.58	0.03839	2188.66	0.02356	2162.21	0.03818	2135.21	0.0501	2102.16	0.000561524	2134.18	0.00295	2138.17	0.01951	2132.52	0.36255	2137.02	0.00222	2120.76	0.0028	2119.08	0.00339	2131.05	0.00688
2215.69	0.02251	2188.77	0.03404	2148.63	0.00394	2135.31	2.37217e-05	2200.71	0.00501	2189.53	0.04243	2160.48	0.02631	2133.81	0.00808	2215.69	0.03888	2188.77	0.02386	2162.31	0.03862	2135.31	0.05073	2102.4	0.000565619	2134.35	0.00298	2138.33	0.01974	2132.69	0.37351	2137.23	0.00224	2120.99	0.00283	2119.29	0.00342	2131.28	0.0073
2215.8	0.02276	2188.88	0.03442	2148.74	0.00398	2135.42	2.6344e-05	2200.82	0.00505	2189.64	0.04293	2160.58	0.02659	2133.92	0.00818	2215.8	0.03938	2188.88	0.02417	2162.42	0.03907	2135.42	0.05136	2102.64	0.000569738	2134.51	0.003	2138.49	0.01997	2132.86	0.38483	2137.45	0.00226	2121.21	0.00285	2119.5	0.00346	2131.5	0.00778
2215.9	0.02301	2188.99	0.03481	2148.85	0.00401	2135.53	2.9241e-05	2200.93	0.0051	2189.74	0.04343	2160.69	0.02688	2134.02	0.00828	2215.9	0.03989	2188.99	0.02449	2162.53	0.03953	2135.53	0.052	2102.88	0.000573882	2134.67	0.00303	2138.65	0.02021	2133.02	0.39651	2137.66	0.00228	2121.44	0.00288	2119.71	0.00349	2131.72	0.0083
2216.01	0.02327	2189.1	0.03521	2148.95	0.00405	2135.63	3.24398e-05	2201.04	0.00514	2189.84	0.04395	2160.8	0.02716	2134.13	0.00838	2216.01	0.0404	2189.1	0.02481	2162.64	0.03999	2135.63	0.05266	2103.12	0.000578051	2134.83	0.00305	2138.8	0.02045	2133.19	0.40855	2137.88	0.00229	2121.66	0.0029	2119.93	0.00353	2131.94	0.00889
2216.12	0.02353	2189.2	0.03561	2149.06	0.00409	2135.74	3.59698e-05	2201.14	0.00519	2189.95	0.04447	2160.91	0.02746	2134.24	0.00848	2216.12	0.04092	2189.2	0.02514	2162.75	0.04047	2135.74	0.05332	2103.36	0.000582245	2135	0.00308	2138.96	0.02069	2133.36	0.42096	2138.09	0.00231	2121.88	0.00293	2120.14	0.00357	2132.17	0.00955
2216.23	0.02379	2189.31	0.03601	2149.17	0.00412	2135.85	3.98632e-05	2201.25	0.00524	2190.05	0.045	2161.01	0.02775	2134.34	0.00859	2216.23	0.04146	2189.31	0.02548	2162.86	0.04095	2135.85	0.054	2103.6	0.000586465	2135.16	0.00311	2139.12	0.02094	2133.52	0.43374	2138.31	0.00233	2122.11	0.00295	2120.35	0.0036	2132.39	0.0103
2216.34	0.02406	2189.42	0.03643	2149.27	0.00416	2135.95	4.41552e-05	2201.36	0.00529	2190.16	0.04553	2161.12	0.02805	2134.45	0.00869	2216.34	0.042	2189.42	0.02582	2162.97	0.04143	2135.95	0.05469	2103.84	0.00059071	2135.32	0.00313	2139.27	0.02119	2133.69	0.44689	2138.52	0.00235	2122.33	0.00298	2120.56	0.00364	2132.61	0.01113
2216.45	0.02433	2189.53	0.03685	2149.38	0.0042	2136.06	4.88839e-05	2201.47	0.00533	2190.26	0.04608	2161.23	0.02836	2134.56	0.0088	2216.45	0.04255	2189.53	0.02616	2163.08	0.04193	2136.06	0.05539	2104.08	0.000594981	2135.48	0.00316	2139.43	0.02145	2133.85	0.46041	2138.74	0.00237	2122.56	0.003	2120.77	0.00368	2132.84	0.01206
2216.56	0.02461	2189.64	0.03727	2149.49	0.00423	2136.17	5.4091e-05	2201.58	0.00538	2190.36	0.04663	2161.34	0.02866	2134.67	0.00891	2216.56	0.04312	2189.64	0.02652	2163.19	0.04243	2136.17	0.0561	2104.32	0.000599279	2135.65	0.00318	2139.59	0.02171	2134.02	0.47428	2138.95	0.00239	2122.78	0.00303	2120.98	0.00371	2133.06	0.01311
2216.66	0.02488	2189.74	0.0377	2149.6	0.00427	2136.28	5.98217e-05	2201.68	0.00543	2190.47	0.0472	2161.44	0.02897	2134.77	0.00902	2216.66	0.04369	2189.74	0.02688	2163.29	0.04294	2136.28	0.05682	2104.56	0.000603602	2135.81	0.00321	2139.74	0.02198	2134.19	0.48851	2139.17	0.0024	2123	0.00306	2121.2	0.00375	2133.28	0.01429
2216.77	0.02517	2189.85	0.03814	2149.7	0.00431	2136.38	6.61252e-05	2201.79	0.00548	2190.57	0.04777	2161.55	0.02929	2134.88	0.00914	2216.77	0.04428	2189.85	0.02725	2163.4	0.04346	2136.38	0.05756	2104.81	0.000607952	2135.97	0.00324	2139.9	0.02225	2134.35	0.5031	2139.38	0.00242	2123.23	0.00308	2121.41	0.00379	2133.5	0.01562
2216.88	0.02545	2189.96	0.03859	2149.81	0.00435	2136.49	7.3055e-05	2201.9	0.00553	2190.68	0.04835	2161.66	0.02961	2134.99	0.00925	2216.88	0.04487	2189.96	0.02762	2163.51	0.04399	2136.49	0.05831	2105.05	0.000612329	2136.13	0.00327	2140.06	0.02252	2134.52	0.51802	2139.6	0.00244	2123.45	0.00311	2121.62	0.00383	2133.73	0.0171
2216.99	0.02574	2190.07	0.03904	2149.92	0.00439	2136.6	8.06692e-05	2202.01	0.00558	2190.78	0.04894	2161.77	0.02994	2135.09	0.00937	2216.99	0.04548	2190.07	0.02801	2163.62	0.04452	2136.6	0.05908	2105.29	0.000616733	2136.29	0.00329	2140.21	0.0228	2134.69	0.53327	2139.81	0.00246	2123.68	0.00313	2121.83	0.00387	2133.95	0.01877
2217.1	0.02604	2190.18	0.0395	2150.03	0.00443	2136.7	8.90308e-05	2202.12	0.00563	2190.88	0.04954	2161.87	0.03026	2135.2	0.00949	2217.1	0.0461	2190.18	0.0284	2163.73	0.04507	2136.7	0.05986	2105.53	0.000621164	2136.46	0.00332	2140.37	0.02308	2134.85	0.54883	2140.03	0.00248	2123.9	0.00316	2122.04	0.00391	2134.17	0.02064
2217.21	0.02634	2190.28	0.03996	2150.13	0.00447	2136.81	9.82082e-05	2202.23	0.00568	2190.99	0.05015	2161.98	0.0306	2135.31	0.00961	2217.21	0.04673	2190.28	0.02879	2163.84	0.04562	2136.81	0.06065	2105.77	0.000625622	2136.62	0.00335	2140.53	0.02337	2135.02	0.56469	2140.24	0.0025	2124.12	0.00319	2122.26	0.00395	2134.4	0.02273
2217.32	0.02664	2190.39	0.04044	2150.24	0.00451	2136.92	0.000108275	2202.33	0.00573	2191.09	0.05077	2162.09	0.03094	2135.41	0.00973	2217.32	0.04737	2190.39	0.0292	2163.95	0.04618	2136.92	0.06146	2106.01	0.000630108	2136.78	0.00338	2140.69	0.02366	2135.18	0.58083	2140.46	0.00252	2124.35	0.00322	2122.47	0.00399	2134.62	0.02507
2217.42	0.02695	2190.5	0.04092	2150.35	0.00455	2137.03	0.000119313	2202.44	0.00578	2191.2	0.0514	2162.2	0.03128	2135.52	0.00986	2217.42	0.04802	2190.5	0.02962	2164.06	0.04676	2137.03	0.06228	2106.25	0.000634622	2136.94	0.00341	2140.84	0.02396	2135.35	0.59722	2140.67	0.00254	2124.57	0.00324	2122.68	0.00403	2134.84	0.02768
2217.53	0.02726	2190.61	0.0414	2150.45	0.00459	2137.13	0.000131407	2202.55	0.00584	2191.3	0.05204	2162.3	0.03163	2135.63	0.00999	2217.53	0.04869	2190.61	0.03004	2164.17	0.04734	2137.13	0.06312	2106.49	0.000639164	2137.11	0.00344	2141	0.02426	2135.52	0.61384	2140.89	0.00256	2124.8	0.00327	2122.89	0.00408	2135.07	0.03059
2217.64	0.02758	2190.72	0.0419	2150.56	0.00463	2137.24	0.000144652	2202.66	0.00589	2191.4	0.05269	2162.41	0.03198	2135.74	0.01012	2217.64	0.04937	2190.72	0.03047	2164.27	0.04793	2137.24	0.06397	2106.73	0.000643734	2137.27	0.00346	2141.16	0.02457	2135.68	0.63066	2141.1	0.00258	2125.02	0.0033	2123.1	0.00412	2135.29	0.03384
2217.75	0.0279	2190.82	0.0424	2150.67	0.00467	2137.35	0.000159149	2202.77	0.00594	2191.51	0.05336	2162.52	0.03234	2135.84	0.01025	2217.75	0.05007	2190.82	0.03091	2164.38	0.04853	2137.35	0.06484	2106.97	0.000648332	2137.43	0.00349	2141.31	0.02488	2135.85	0.64765	2141.32	0.0026	2125.24	0.00333	2123.31	0.00416	2135.51	0.03744
2217.86	0.02823	2190.93	0.04291	2150.78	0.00471	2137.45	0.000175009	2202.88	0.006	2191.61	0.05403	2162.63	0.0327	2135.95	0.01039	2217.86	0.05078	2190.93	0.03136	2164.49	0.04914	2137.45	0.06572	2107.21	0.00065296	2137.59	0.00352	2141.47	0.0252	2136.02	0.66478	2141.53	0.00262	2125.47	0.00336	2123.53	0.00421	2135.73	0.04144
2217.97	0.02856	2191.04	0.04343	2150.88	0.00475	2137.56	0.000192349	2202.98	0.00605	2191.72	0.05472	2162.73	0.03307	2136.06	0.01052	2217.97	0.0515	2191.04	0.03182	2164.6	0.04976	2137.56	0.06663	2107.45	0.000657616	2137.75	0.00355	2141.63	0.02553	2136.18	0.682	2141.75	0.00264	2125.69	0.00339	2123.74	0.00425	2135.96	0.04588
2218.08	0.0289	2191.15	0.04396	2150.99	0.0048	2137.67	0.000211298	2203.09	0.00611	2191.82	0.05541	2162.84	0.03344	2136.16	0.01066	2218.08	0.05224	2191.15	0.03229	2164.71	0.05039	2137.67	0.06755	2107.7	0.000662302	2137.92	0.00358	2141.78	0.02586	2136.35	0.69928	2141.96	0.00266	2125.92	0.00342	2123.95	0.00429	2136.18	0.05078
2218.18	0.02924	2191.26	0.04449	2151.1	0.00484	2137.77	0.000231993	2203.2	0.00616	2191.92	0.05612	2162.95	0.03382	2136.27	0.01081	2218.18	0.05299	2191.26	0.03278	2164.82	0.05104	2137.77	0.06848	2107.94	0.000667017	2138.08	0.00361	2141.94	0.02619	2136.51	0.71658	2142.18	0.00268	2126.14	0.00344	2124.16	0.00434	2136.4	0.05618
2218.29	0.02959	2191.36	0.04504	2151.21	0.00488	2137.88	0.000254583	2203.31	0.00622	2192.03	0.05684	2163.06	0.0342	2136.38	0.01095	2218.29	0.05376	2191.36	0.03327	2164.93	0.05169	2137.88	0.06944	2108.18	0.000671762	2138.24	0.00364	2142.1	0.02653	2136.68	0.73385	2142.39	0.0027	2126.36	0.00347	2124.37	0.00439	2136.63	0.06213
2218.4	0.02994	2191.47	0.04559	2151.31	0.00493	2137.99	0.000279228	2203.42	0.00628	2192.13	0.05758	2163.16	0.03459	2136.48	0.0111	2218.4	0.05454	2191.47	0.03377	2165.04	0.05236	2137.99	0.07041	2108.42	0.000676537	2138.4	0.00367	2142.26	0.02688	2136.85	0.75104	2142.61	0.00272	2126.59	0.0035	2124.58	0.00443	2136.85	0.06867
2218.51	0.0303	2191.58	0.04615	2151.42	0.00497	2138.1	0.0003061	2203.53	0.00633	2192.23	0.05832	2163.27	0.03498	2136.59	0.01125	2218.51	0.05534	2191.58	0.03428	2165.15	0.05303	2138.1	0.0714	2108.66	0.000681342	2138.57	0.00371	2142.41	0.02724	2137.01	0.7681	2142.82	0.00275	2126.81	0.00353	2124.8	0.00448	2137.07	0.07583
2218.62	0.03066	2191.69	0.04673	2151.53	0.00502	2138.2	0.000335383	2203.63	0.00639	2192.34	0.05908	2163.38	0.03538	2136.7	0.01141	2218.62	0.05616	2191.69	0.03481	2165.25	0.05372	2138.2	0.07242	2108.9	0.000686177	2138.73	0.00374	2142.57	0.0276	2137.18	0.78498	2143.04	0.00277	2127.03	0.00357	2125.01	0.00453	2137.3	0.08366
2218.73	0.03103	2191.8	0.04731	2151.63	0.00506	2138.31	0.000367278	2203.74	0.00645	2192.44	0.05986	2163.49	0.03579	2136.81	0.01156	2218.73	0.057	2191.8	0.03534	2165.36	0.05443	2138.31	0.07345	2109.14	0.000691044	2138.89	0.00377	2142.73	0.02796	2137.35	0.80162	2143.25	0.00279	2127.26	0.0036	2125.22	0.00457	2137.52	0.09221
2218.83	0.03141	2191.9	0.0479	2151.74	0.00511	2138.42	0.000401997	2203.85	0.00651	2192.55	0.06065	2163.59	0.0362	2136.91	0.01172	2218.83	0.05785	2191.9	0.03589	2165.47	0.05514	2138.42	0.0745	2109.38	0.000695941	2139.05	0.0038	2142.88	0.02834	2137.51	0.81797	2143.47	0.00281	2127.48	0.00363	2125.43	0.00462	2137.74	0.1015
2218.94	0.03179	2192.01	0.0485	2151.85	0.00515	2138.52	0.00043977	2203.96	0.00657	2192.65	0.06145	2163.7	0.03662	2137.02	0.01189	2218.94	0.05872	2192.01	0.03646	2165.58	0.05587	2138.52	0.07558	2109.62	0.00070087	2139.21	0.00383	2143.04	0.02872	2137.68	0.83397	2143.68	0.00283	2127.71	0.00366	2125.64	0.00467	2137.96	0.11159
2219.05	0.03217	2192.12	0.04911	2151.96	0.0052	2138.63	0.000480843	2204.07	0.00663	2192.75	0.06226	2163.81	0.03704	2137.13	0.01205	2219.05	0.05961	2192.12	0.03703	2165.69	0.0566	2138.63	0.07667	2109.86	0.00070583	2139.38	0.00386	2143.2	0.02911	2137.84	0.84957	2143.9	0.00285	2127.93	0.00369	2125.85	0.00472	2138.19	0.12251
2219.16	0.03257	2192.23	0.04973	2152.06	0.00525	2138.74	0.000525479	2204.18	0.00669	2192.86	0.06309	2163.92	0.03747	2137.23	0.01222	2219.16	0.06053	2192.23	0.03762	2165.8	0.05736	2138.74	0.07779	2110.1	0.000710823	2139.54	0.0039	2143.35	0.0295	2138.01	0.86469	2144.11	0.00288	2128.15	0.00372	2126.07	0.00477	2138.41	0.13431
2219.27	0.03297	2192.34	0.05036	2152.17	0.0053	2138.84	0.000573961	2204.28	0.00675	2192.96	0.06394	2164.03	0.03791	2137.34	0.0124	2219.27	0.06146	2192.34	0.03822	2165.91	0.05812	2138.84	0.07893	2110.34	0.000715847	2139.7	0.00393	2143.51	0.02991	2138.18	0.8793	2144.33	0.0029	2128.38	0.00375	2126.28	0.00482	2138.63	0.147
2219.38	0.03337	2192.44	0.051	2152.28	0.00534	2138.95	0.000626591	2204.39	0.00681	2193.07	0.0648	2164.13	0.03835	2137.45	0.01257	2219.38	0.06241	2192.44	0.03884	2166.02	0.05891	2138.95	0.0801	2110.59	0.000720904	2139.86	0.00396	2143.67	0.03032	2138.34	0.89332	2144.54	0.00292	2128.6	0.00379	2126.49	0.00488	2138.86	0.16064
2219.49	0.03379	2192.55	0.05165	2152.39	0.00539	2139.06	0.000683691	2204.5	0.00688	2193.17	0.06568	2164.24	0.0388	2137.56	0.01275	2219.49	0.06338	2192.55	0.03948	2166.13	0.0597	2139.06	0.08129	2110.83	0.000725993	2140.03	0.004	2143.82	0.03074	2138.51	0.90669	2144.76	0.00294	2128.83	0.00382	2126.7	0.00493	2139.08	0.17525
2219.59	0.03421	2192.66	0.05232	2152.49	0.00544	2139.17	0.000745609	2204.61	0.00694	2193.27	0.06658	2164.35	0.03926	2137.66	0.01294	2219.59	0.06438	2192.66	0.04012	2166.23	0.06051	2139.17	0.0825	2111.07	0.000731115	2140.19	0.00403	2143.98	0.03116	2138.68	0.91937	2144.97	0.00297	2129.05	0.00385	2126.91	0.00498	2139.3	0.19085
2219.7	0.03463	2192.77	0.05299	2152.6	0.00549	2139.27	0.000812713	2204.72	0.007	2193.38	0.06749	2164.46	0.03972	2137.77	0.01313	2219.7	0.06539	2192.77	0.04079	2166.34	0.06134	2139.27	0.08374	2111.31	0.000736271	2140.35	0.00407	2144.14	0.0316	2138.84	0.9313	2145.19	0.00299	2129.27	0.00389	2127.12	0.00503	2139.53	0.20746
2219.81	0.03507	2192.88	0.05368	2152.71	0.00554	2139.38	0.000885396	2204.82	0.00707	2193.48	0.06841	2164.56	0.04019	2137.88	0.01332	2219.81	0.06643	2192.88	0.04147	2166.45	0.06218	2139.38	0.085	2111.55	0.00074146	2140.51	0.0041	2144.3	0.03204	2139.01	0.94241	2145.4	0.00301	2129.5	0.00392	2127.34	0.00509	2139.75	0.22509
2219.92	0.03551	2192.98	0.05438	2152.82	0.00559	2139.49	0.000964079	2204.93	0.00713	2193.59	0.06936	2164.67	0.04067	2137.98	0.01351	2219.92	0.0675	2192.98	0.04217	2166.56	0.06303	2139.49	0.0863	2111.79	0.000746682	2140.67	0.00413	2144.45	0.0325	2139.17	0.95268	2145.62	0.00304	2129.72	0.00395	2127.55	0.00514	2139.97	0.24376
2220.03	0.03596	2193.09	0.05509	2152.92	0.00564	2139.59	0.00105	2205.04	0.0072	2193.69	0.07032	2164.78	0.04116	2138.09	0.01371	2220.03	0.06859	2193.09	0.04289	2166.67	0.06391	2139.59	0.08762	2112.03	0.000751939	2140.84	0.00417	2144.61	0.03296	2139.34	0.96203	2145.83	0.00306	2129.95	0.00399	2127.76	0.0052	2140.19	0.26346
2220.14	0.03641	2193.2	0.05581	2153.03	0.0057	2139.7	0.00114	2205.15	0.00727	2193.79	0.07131	2164.89	0.04165	2138.2	0.01392	2220.14	0.06971	2193.2	0.04362	2166.78	0.06479	2139.7	0.08896	2112.27	0.000757231	2141	0.00421	2144.77	0.03343	2139.51	0.97044	2146.05	0.00308	2130.17	0.00402	2127.97	0.00526	2140.42	0.28419
2220.25	0.03688	2193.31	0.05655	2153.14	0.00575	2139.81	0.00124	2205.26	0.00733	2193.9	0.07231	2164.99	0.04215	2138.3	0.01413	2220.25	0.07085	2193.31	0.04438	2166.89	0.0657	2139.81	0.09034	2112.51	0.000762557	2141.16	0.00424	2144.92	0.03391	2139.67	0.97787	2146.27	0.00311	2130.39	0.00406	2128.18	0.00531	2140.64	0.30593
2220.35	0.03735	2193.42	0.0573	2153.24	0.0058	2139.92	0.00135	2205.37	0.0074	2194	0.07333	2165.1	0.04266	2138.41	0.01434	2220.35	0.07202	2193.42	0.04515	2167	0.06663	2139.92	0.09175	2112.75	0.000767918	2141.32	0.00428	2145.08	0.0344	2139.84	0.98427	2146.48	0.00313	2130.62	0.00409	2128.39	0.00537	2140.86	0.32866
2220.46	0.03783	2193.52	0.05806	2153.35	0.00585	2140.02	0.00146	2205.47	0.00747	2194.11	0.07437	2165.21	0.04317	2138.52	0.01456	2220.46	0.07321	2193.52	0.04595	2167.11	0.06757	2140.02	0.09319	2112.99	0.000773314	2141.49	0.00431	2145.24	0.0349	2140.01	0.98961	2146.7	0.00316	2130.84	0.00413	2128.61	0.00543	2141.09	0.35234
2220.57	0.03832	2193.63	0.05884	2153.46	0.00591	2140.13	0.00159	2205.58	0.00754	2194.21	0.07543	2165.32	0.0437	2138.63	0.01478	2220.57	0.07444	2193.63	0.04676	2167.21	0.06853	2140.13	0.09466	2113.23	0.000778746	2141.65	0.00435	2145.39	0.03541	2140.17	0.99388	2146.91	0.00318	2131.07	0.00416	2128.82	0.00549	2141.31	0.37693
2220.68	0.03881	2193.74	0.05963	2153.57	0.00596	2140.24	0.00172	2205.69	0.00761	2194.31	0.07652	2165.42	0.04423	2138.73	0.01501	2220.68	0.0757	2193.74	0.0476	2167.32	0.06951	2140.24	0.09616	2113.48	0.000784214	2141.81	0.00439	2145.55	0.03593	2140.34	0.99704	2147.13	0.00321	2131.29	0.0042	2129.03	0.00555	2141.53	0.40237
2220.79	0.03932	2193.85	0.06044	2153.67	0.00602	2140.34	0.00187	2205.8	0.00768	2194.42	0.07762	2165.53	0.04477	2138.84	0.01525	2220.79	0.07698	2193.85	0.04846	2167.43	0.07051	2140.34	0.0977	2113.72	0.000789718	2141.97	0.00443	2145.71	0.03646	2140.5	0.99908	2147.34	0.00323	2131.51	0.00424	2129.24	0.00561	2141.76	0.42861
2220.9	0.03983	2193.96	0.06126	2153.78	0.00607	2140.45	0.00203	2205.91	0.00775	2194.52	0.07875	2165.64	0.04532	2138.95	0.01549	2220.9	0.0783	2193.96	0.04935	2167.54	0.07152	2140.45	0.09927	2113.96	0.000795259	2142.13	0.00446	2145.87	0.03701	2140.67	1	2147.56	0.00326	2131.74	0.00427	2129.45	0.00568	2141.98	0.45557
2221.01	0.04036	2194.07	0.0621	2153.89	0.00613	2140.56	0.0022	2206.02	0.00783	2194.63	0.0799	2165.75	0.04588	2139.05	0.01573	2221.01	0.07965	2194.07	0.05026	2167.65	0.07256	2140.56	0.10088	2114.2	0.000800837	2142.3	0.0045	2146.02	0.03756	2140.84	0.99979	2147.77	0.00328	2131.96	0.00431	2129.66	0.00574	2142.2	0.48316
2221.11	0.04089	2194.17	0.06295	2154	0.00618	2140.66	0.00238	2206.12	0.0079	2194.73	0.08107	2165.85	0.04645	2139.16	0.01598	2221.11	0.08104	2194.17	0.0512	2167.76	0.07362	2140.66	0.10253	2114.44	0.000806452	2142.46	0.00454	2146.18	0.03813	2141	0.99844	2147.99	0.00331	2132.19	0.00435	2129.88	0.0058	2142.42	0.51129
2221.22	0.04143	2194.28	0.06382	2154.1	0.00624	2140.77	0.00257	2206.23	0.00798	2194.83	0.08227	2165.96	0.04702	2139.27	0.01624	2221.22	0.08246	2194.28	0.05216	2167.87	0.07471	2140.77	0.10421	2114.68	0.000812104	2142.62	0.00458	2146.34	0.03871	2141.17	0.99597	2148.2	0.00333	2132.41	0.00439	2130.09	0.00587	2142.65	0.53986
2221.33	0.04198	2194.39	0.06471	2154.21	0.0063	2140.88	0.00278	2206.34	0.00805	2194.94	0.08349	2166.07	0.04761	2139.37	0.0165	2221.33	0.08391	2194.39	0.05315	2167.98	0.07581	2140.88	0.10593	2114.92	0.000817795	2142.78	0.00462	2146.49	0.0393	2141.34	0.99239	2148.42	0.00336	2132.63	0.00443	2130.3	0.00593	2142.87	0.56875
2221.44	0.04255	2194.5	0.06561	2154.32	0.00636	2140.99	0.00301	2206.45	0.00813	2195.04	0.08474	2166.18	0.04821	2139.48	0.01677	2221.44	0.08541	2194.5	0.05417	2168.08	0.07694	2140.99	0.10769	2115.16	0.000823524	2142.95	0.00466	2146.65	0.03991	2141.5	0.98771	2148.63	0.00339	2132.86	0.00446	2130.51	0.006	2143.09	0.59784
2221.55	0.04312	2194.61	0.06653	2154.42	0.00642	2141.09	0.00325	2206.56	0.0082	2195.15	0.08601	2166.28	0.04881	2139.59	0.01705	2221.55	0.08694	2194.61	0.05522	2168.19	0.07809	2141.09	0.10949	2115.4	0.000829291	2143.11	0.0047	2146.81	0.04053	2141.67	0.98196	2148.85	0.00341	2133.08	0.0045	2130.72	0.00607	2143.32	0.627
2221.66	0.0437	2194.71	0.06746	2154.53	0.00648	2141.2	0.00351	2206.67	0.00828	2195.25	0.08731	2166.39	0.04943	2139.7	0.01733	2221.66	0.08851	2194.71	0.0563	2168.3	0.07926	2141.2	0.11134	2115.64	0.000835097	2143.27	0.00474	2146.96	0.04116	2141.83	0.97517	2149.06	0.00344	2133.31	0.00454	2130.93	0.00614	2143.54	0.65609
2221.77	0.04429	2194.82	0.06842	2154.64	0.00654	2141.31	0.00379	2206.77	0.00836	2195.35	0.08864	2166.5	0.05005	2139.8	0.01762	2221.77	0.09012	2194.82	0.05741	2168.41	0.08046	2141.31	0.11323	2115.88	0.000840943	2143.43	0.00478	2147.12	0.04181	2142	0.96737	2149.28	0.00347	2133.53	0.00458	2131.15	0.0062	2143.76	0.68496
2221.87	0.0449	2194.93	0.06939	2154.75	0.0066	2141.41	0.00408	2206.88	0.00844	2195.46	0.08999	2166.61	0.05069	2139.91	0.01792	2221.87	0.09177	2194.93	0.05856	2168.52	0.08169	2141.41	0.11516	2116.12	0.000846828	2143.59	0.00482	2147.28	0.04247	2142.17	0.9586	2149.49	0.00349	2133.75	0.00462	2131.36	0.00628	2143.98	0.71347
2221.98	0.04551	2195.04	0.07039	2154.85	0.00666	2141.52	0.0044	2206.99	0.00852	2195.56	0.09138	2166.71	0.05134	2140.02	0.01823	2221.98	0.09347	2195.04	0.05974	2168.63	0.08294	2141.52	0.11714	2116.37	0.000852753	2143.76	0.00486	2147.43	0.04315	2142.33	0.94889	2149.71	0.00352	2133.98	0.00466	2131.57	0.00635	2144.21	0.74146
2222.09	0.04614	2195.15	0.0714	2154.96	0.00672	2141.63	0.00475	2207.1	0.0086	2195.66	0.09279	2166.82	0.05199	2140.12	0.01854	2222.09	0.09521	2195.15	0.06096	2168.74	0.08421	2141.63	0.11917	2116.61	0.000858718	2143.92	0.0049	2147.59	0.04384	2142.5	0.9383	2149.92	0.00355	2134.2	0.00471	2131.78	0.00642	2144.43	0.76878
2222.2	0.04678	2195.25	0.07243	2155.07	0.00679	2141.73	0.00511	2207.21	0.00868	2195.77	0.09423	2166.93	0.05266	2140.23	0.01886	2222.2	0.097	2195.25	0.06221	2168.85	0.08552	2141.73	0.12125	2116.85	0.000864725	2144.08	0.00495	2147.75	0.04455	2142.67	0.92687	2150.14	0.00358	2134.42	0.00475	2131.99	0.00649	2144.65	0.79526
2222.31	0.04743	2195.36	0.07349	2155.18	0.00685	2141.84	0.0055	2207.32	0.00876	2195.87	0.09571	2167.04	0.05334	2140.34	0.01919	2222.31	0.09883	2195.36	0.06351	2168.96	0.08685	2141.84	0.12338	2117.09	0.000870772	2144.24	0.00499	2147.91	0.04528	2142.83	0.91465	2150.35	0.0036	2134.65	0.00479	2132.2	0.00657	2144.88	0.82074
2222.42	0.04809	2195.47	0.07456	2155.28	0.00692	2141.95	0.00592	2207.42	0.00885	2195.98	0.09722	2167.14	0.05404	2140.44	0.01953	2222.42	0.10071	2195.47	0.06484	2169.06	0.08822	2141.95	0.12556	2117.33	0.000876861	2144.41	0.00503	2148.06	0.04602	2143	0.9017	2150.57	0.00363	2134.87	0.00483	2132.42	0.00664	2145.1	0.84509
2222.52	0.04877	2195.58	0.07566	2155.39	0.00698	2142.06	0.00637	2207.53	0.00893	2196.08	0.09876	2167.25	0.05474	2140.55	0.01988	2222.52	0.10265	2195.58	0.06622	2169.17	0.08961	2142.06	0.1278	2117.57	0.000882992	2144.57	0.00508	2148.22	0.04678	2143.16	0.88807	2150.78	0.00366	2135.1	0.00488	2132.63	0.00672	2145.32	0.86813
2222.63	0.04946	2195.69	0.07678	2155.5	0.00705	2142.16	0.00684	2207.64	0.00902	2196.18	0.10034	2167.36	0.05546	2140.66	0.02024	2222.63	0.10463	2195.69	0.06764	2169.28	0.09103	2142.16	0.13009	2117.81	0.000889165	2144.73	0.00512	2148.38	0.04756	2143.33	0.87383	2151	0.00369	2135.32	0.00492	2132.84	0.0068	2145.55	0.88972
2222.74	0.05016	2195.79	0.07792	2155.6	0.00711	2142.27	0.00735	2207.75	0.00911	2196.29	0.10195	2167.47	0.05619	2140.77	0.02061	2222.74	0.10667	2195.79	0.0691	2169.39	0.09249	2142.27	0.13244	2118.05	0.00089538	2144.89	0.00516	2148.53	0.04836	2143.5	0.85902	2151.21	0.00372	2135.54	0.00496	2133.05	0.00688	2145.77	0.90972
2222.85	0.05088	2195.9	0.07909	2155.71	0.00718	2142.38	0.00789	2207.86	0.00919	2196.39	0.10359	2167.57	0.05693	2140.87	0.02099	2222.85	0.10877	2195.9	0.07061	2169.5	0.09397	2142.38	0.13484	2118.29	0.000901639	2145.06	0.00521	2148.69	0.04918	2143.66	0.84371	2151.43	0.00375	2135.77	0.00501	2133.26	0.00696	2145.99	0.928
2222.96	0.05161	2196.01	0.08028	2155.82	0.00725	2142.48	0.00847	2207.96	0.00928	2196.5	0.10528	2167.68	0.05768	2140.98	0.02138	2222.96	0.11092	2196.01	0.07218	2169.61	0.0955	2142.48	0.13731	2118.53	0.000907941	2145.22	0.00525	2148.85	0.05002	2143.83	0.82795	2151.64	0.00378	2135.99	0.00505	2133.47	0.00704	2146.21	0.94444
2223.07	0.05235	2196.12	0.08149	2155.93	0.00732	2142.59	0.00909	2208.07	0.00937	2196.6	0.107	2167.79	0.05845	2141.09	0.02179	2223.07	0.11313	2196.12	0.07379	2169.72	0.09705	2142.59	0.13984	2118.77	0.000914287	2145.38	0.0053	2149	0.05089	2144	0.81181	2151.86	0.00381	2136.22	0.0051	2133.69	0.00712	2146.44	0.95891
2223.18	0.05311	2196.23	0.08274	2156.03	0.00739	2142.7	0.00974	2208.18	0.00946	2196.7	0.10876	2167.9	0.05923	2141.19	0.0222	2223.18	0.1154	2196.23	0.07545	2169.83	0.09865	2142.7	0.14244	2119.01	0.000920677	2145.54	0.00535	2149.16	0.05177	2144.16	0.79534	2152.07	0.00384	2136.44	0.00514	2133.9	0.0072	2146.66	0.97133
2223.28	0.05389	2196.33	0.084	2156.14	0.00746	2142.8	0.01044	2208.29	0.00956	2196.81	0.11056	2168	0.06003	2141.3	0.02263	2223.28	0.11773	2196.33	0.07717	2169.94	0.10027	2142.8	0.1451	2119.26	0.000927112	2145.7	0.00539	2149.32	0.05267	2144.33	0.7786	2152.29	0.00387	2136.66	0.00519	2134.11	0.00729	2146.88	0.9816
2223.39	0.05468	2196.44	0.0853	2156.25	0.00753	2142.91	0.01118	2208.4	0.00965	2196.91	0.1124	2168.11	0.06084	2141.41	0.02307	2223.39	0.12013	2196.44	0.07895	2170.04	0.10194	2142.91	0.14783	2119.5	0.000933592	2145.87	0.00544	2149.47	0.0536	2144.49	0.76165	2152.5	0.0039	2136.89	0.00523	2134.32	0.00737	2147.11	0.98965
2223.5	0.05548	2196.55	0.08662	2156.36	0.0076	2143.02	0.01197	2208.51	0.00974	2197.02	0.11428	2168.22	0.06166	2141.52	0.02353	2223.5	0.12259	2196.55	0.08079	2170.15	0.10365	2143.02	0.15063	2119.74	0.000940117	2146.03	0.00549	2149.63	0.05456	2144.66	0.74453	2152.72	0.00393	2137.11	0.00528	2134.53	0.00746	2147.33	0.99543
2223.61	0.05631	2196.66	0.08797	2156.46	0.00768	2143.13	0.0128	2208.61	0.00984	2197.12	0.11621	2168.33	0.0625	2141.62	0.024	2223.61	0.12512	2196.66	0.08268	2170.26	0.10539	2143.13	0.1535	2119.98	0.000946689	2146.19	0.00554	2149.79	0.05554	2144.83	0.72731	2152.93	0.00396	2137.34	0.00533	2134.74	0.00755	2147.55	0.99888
2223.72	0.05715	2196.77	0.08936	2156.57	0.00775	2143.23	0.01369	2208.72	0.00993	2197.22	0.11818	2168.43	0.06336	2141.73	0.02448	2223.72	0.12772	2196.77	0.08465	2170.37	0.10718	2143.23	0.15645	2120.22	0.000953306	2146.35	0.00559	2149.95	0.05654	2144.99	0.71002	2153.15	0.00399	2137.56	0.00538	2134.96	0.00764	2147.78	1
2223.83	0.05801	2196.87	0.09077	2156.68	0.00782	2143.34	0.01463	2208.83	0.01003	2197.33	0.1202	2168.54	0.06423	2141.84	0.02499	2223.83	0.1304	2196.87	0.08667	2170.48	0.10901	2143.34	0.15947	2120.46	0.000959971	2146.52	0.00563	2150.1	0.05758	2145.16	0.69273	2153.36	0.00402	2137.78	0.00543	2135.17	0.00773	2148	0.99877
2223.94	0.05888	2196.98	0.09221	2156.78	0.0079	2143.45	0.01563	2208.94	0.01013	2197.43	0.12226	2168.65	0.06512	2141.94	0.0255	2223.94	0.13314	2196.98	0.08877	2170.59	0.11088	2143.45	0.16258	2120.7	0.000966682	2146.68	0.00568	2150.26	0.05864	2145.33	0.67546	2153.58	0.00405	2138.01	0.00547	2135.38	0.00783	2148.22	0.99519
2224.04	0.05978	2197.09	0.09369	2156.89	0.00798	2143.55	0.01668	2209.05	0.01023	2197.54	0.12438	2168.76	0.06602	2142.05	0.02604	2224.04	0.13597	2197.09	0.09094	2170.7	0.1128	2143.55	0.16576	2120.94	0.000973442	2146.84	0.00573	2150.42	0.05973	2145.49	0.65827	2153.79	0.00408	2138.23	0.00552	2135.59	0.00792	2148.44	0.9893
2224.15	0.06069	2197.2	0.0952	2157	0.00805	2143.66	0.0178	2209.16	0.01033	2197.64	0.12654	2168.86	0.06694	2142.16	0.0266	2224.15	0.13887	2197.2	0.09318	2170.81	0.11477	2143.66	0.16903	2121.18	0.00098025	2147	0.00578	2150.57	0.06085	2145.66	0.64119	2154.01	0.00412	2138.46	0.00557	2135.8	0.00802	2148.67	0.98114
2224.26	0.06162	2197.31	0.09674	2157.11	0.00813	2143.77	0.01898	2209.26	0.01043	2197.74	0.12875	2168.97	0.06788	2142.26	0.02717	2224.26	0.14185	2197.31	0.09549	2170.92	0.11678	2143.77	0.17239	2121.42	0.000987106	2147.16	0.00584	2150.73	0.062	2145.82	0.62426	2154.22	0.00415	2138.68	0.00562	2136.01	0.00811	2148.89	0.97076
2224.37	0.06258	2197.41	0.09832	2157.21	0.00821	2143.88	0.02024	2209.37	0.01054	2197.85	0.13102	2169.08	0.06883	2142.37	0.02776	2224.37	0.14492	2197.41	0.09789	2171.02	0.11885	2143.88	0.17583	2121.66	0.000994011	2147.33	0.00589	2150.89	0.06319	2145.99	0.60752	2154.44	0.00418	2138.9	0.00568	2136.23	0.00821	2149.11	0.95824
2224.48	0.06355	2197.52	0.09993	2157.32	0.00829	2143.98	0.02156	2209.48	0.01064	2197.95	0.13334	2169.19	0.06981	2142.48	0.02838	2224.48	0.14807	2197.52	0.10037	2171.13	0.12096	2143.98	0.17937	2121.9	0.001	2147.49	0.00594	2151.04	0.06441	2146.16	0.59098	2154.65	0.00422	2139.13	0.00573	2136.44	0.00831	2149.34	0.94366
2224.59	0.06454	2197.63	0.10158	2157.43	0.00837	2144.09	0.02296	2209.59	0.01075	2198.06	0.13572	2169.29	0.0708	2142.59	0.02902	2224.59	0.15131	2197.63	0.10293	2171.24	0.12313	2144.09	0.183	2122.15	0.00101	2147.65	0.00599	2151.2	0.06566	2146.32	0.57468	2154.87	0.00425	2139.35	0.00578	2136.65	0.00842	2149.56	0.92713
2224.7	0.06556	2197.74	0.10327	2157.54	0.00846	2144.2	0.02443	2209.7	0.01086	2198.16	0.13815	2169.4	0.07181	2142.69	0.02968	2224.7	0.15463	2197.74	0.10558	2171.35	0.12535	2144.2	0.18672	2122.39	0.00102	2147.81	0.00605	2151.36	0.06695	2146.49	0.55865	2155.08	0.00428	2139.58	0.00583	2136.86	0.00852	2149.78	0.90876
2224.8	0.0666	2197.85	0.105	2157.64	0.00854	2144.3	0.02599	2209.81	0.01097	2198.26	0.14064	2169.51	0.07284	2142.8	0.03037	2224.8	0.15805	2197.85	0.10832	2171.46	0.12763	2144.3	0.19055	2122.63	0.00102	2147.98	0.0061	2151.52	0.06828	2146.66	0.5429	2155.3	0.00432	2139.8	0.00589	2137.07	0.00863	2150.01	0.88867
2224.91	0.06766	2197.95	0.10677	2157.75	0.00862	2144.41	0.02763	2209.91	0.01108	2198.37	0.14319	2169.62	0.07389	2142.91	0.03108	2224.91	0.16157	2197.95	0.11116	2171.57	0.12997	2144.41	0.19448	2122.87	0.00103	2148.14	0.00615	2151.67	0.06965	2146.82	0.52745	2155.51	0.00435	2140.02	0.00594	2137.29	0.00873	2150.23	0.867
2225.02	0.06875	2198.06	0.10858	2157.86	0.00871	2144.52	0.02937	2210.02	0.01119	2198.47	0.1458	2169.72	0.07497	2143.01	0.03183	2225.02	0.16518	2198.06	0.11409	2171.68	0.13237	2144.52	0.19851	2123.11	0.00104	2148.3	0.00621	2151.83	0.07106	2146.99	0.51232	2155.73	0.00439	2140.25	0.00599	2137.5	0.00884	2150.45	0.8439
2225.13	0.06986	2198.17	0.11043	2157.96	0.0088	2144.62	0.03119	2210.13	0.0113	2198.58	0.14848	2169.83	0.07606	2143.12	0.0326	2225.13	0.16889	2198.17	0.11713	2171.79	0.13482	2144.62	0.20265	2123.35	0.00104	2148.46	0.00627	2151.99	0.07251	2147.15	0.49753	2155.94	0.00442	2140.47	0.00605	2137.71	0.00895	2150.67	0.81949
2225.24	0.071	2198.28	0.11233	2158.07	0.00888	2144.73	0.03311	2210.24	0.01142	2198.68	0.15122	2169.94	0.07717	2143.23	0.0334	2225.24	0.1727	2198.28	0.12027	2171.9	0.13735	2144.73	0.2069	2123.59	0.00105	2148.62	0.00632	2152.14	0.07401	2147.32	0.48308	2156.16	0.00446	2140.69	0.00611	2137.92	0.00907	2150.9	0.79395
2225.35	0.07216	2198.39	0.11428	2158.18	0.00897	2144.84	0.03513	2210.35	0.01153	2198.78	0.15402	2170.05	0.07831	2143.33	0.03423	2225.35	0.17662	2198.39	0.12351	2172	0.13993	2144.84	0.21126	2123.83	0.00106	2148.79	0.00638	2152.3	0.07555	2147.49	0.46898	2156.37	0.00449	2140.92	0.00616	2138.13	0.00918	2151.12	0.76743
2225.46	0.07335	2198.49	0.11627	2158.29	0.00906	2144.95	0.03725	2210.46	0.01165	2198.89	0.15689	2170.15	0.07947	2143.44	0.0351	2225.46	0.18064	2198.49	0.12687	2172.11	0.14259	2144.95	0.21574	2124.07	0.00107	2148.95	0.00644	2152.46	0.07714	2147.65	0.45524	2156.59	0.00453	2141.14	0.00622	2138.34	0.0093	2151.34	0.74007
2225.56	0.07456	2198.6	0.11831	2158.39	0.00915	2145.05	0.03948	2210.56	0.01177	2198.99	0.15984	2170.26	0.08065	2143.55	0.03601	2225.56	0.18477	2198.6	0.13034	2172.22	0.14531	2145.05	0.22034	2124.31	0.00107	2149.11	0.00649	2152.61	0.07878	2147.82	0.44186	2156.8	0.00456	2141.37	0.00628	2138.56	0.00942	2151.57	0.71205
2225.67	0.07581	2198.71	0.1204	2158.5	0.00924	2145.16	0.04182	2210.67	0.01189	2199.09	0.16285	2170.37	0.08186	2143.66	0.03695	2225.67	0.18902	2198.71	0.13392	2172.33	0.14811	2145.16	0.22506	2124.55	0.00108	2149.27	0.00655	2152.77	0.08047	2147.99	0.42886	2157.02	0.0046	2141.59	0.00633	2138.77	0.00954	2151.79	0.68352
2225.78	0.07708	2198.82	0.12254	2158.61	0.00934	2145.27	0.04428	2210.78	0.01201	2199.2	0.16594	2170.48	0.08309	2143.76	0.03793	2225.78	0.19337	2198.82	0.13763	2172.44	0.15098	2145.27	0.22991	2124.79	0.00109	2149.44	0.00661	2152.93	0.08222	2148.15	0.41621	2157.23	0.00464	2141.81	0.00639	2138.98	0.00966	2152.01	0.65464
2225.89	0.07839	2198.93	0.12474	2158.72	0.00943	2145.37	0.04686	2210.89	0.01213	2199.3	0.1691	2170.58	0.08435	2143.87	0.03896	2225.89	0.19785	2198.93	0.14147	2172.55	0.15393	2145.37	0.23488	2125.04	0.0011	2149.6	0.00667	2153.08	0.08402	2148.32	0.40394	2157.45	0.00467	2142.04	0.00645	2139.19	0.00978	2152.23	0.62554
2226	0.07973	2199.03	0.12699	2158.82	0.00953	2145.48	0.04957	2211	0.01226	2199.41	0.17234	2170.69	0.08563	2143.98	0.04003	2226	0.20244	2199.03	0.14543	2172.66	0.15696	2145.48	0.23999	2125.28	0.0011	2149.76	0.00673	2153.24	0.08588	2148.48	0.39204	2157.66	0.00471	2142.26	0.00651	2139.4	0.00991	2152.46	0.59638
2226.11	0.0811	2199.14	0.12929	2158.93	0.00962	2145.59	0.0524	2211.1	0.01239	2199.51	0.17566	2170.8	0.08694	2144.08	0.04115	2226.11	0.20715	2199.14	0.14952	2172.77	0.16007	2145.59	0.24523	2125.52	0.00111	2149.92	0.00679	2153.4	0.08781	2148.65	0.38049	2157.88	0.00475	2142.49	0.00657	2139.61	0.01004	2152.68	0.5673
2226.21	0.0825	2199.25	0.13166	2159.04	0.00972	2145.69	0.05536	2211.21	0.01252	2199.61	0.17906	2170.91	0.08827	2144.19	0.04232	2226.21	0.21199	2199.25	0.15375	2172.88	0.16326	2145.69	0.2506	2125.76	0.00112	2150.08	0.00686	2153.56	0.08979	2148.82	0.36931	2158.09	0.00479	2142.71	0.00664	2139.83	0.01017	2152.9	0.53842
2226.32	0.08393	2199.36	0.13408	2159.14	0.00982	2145.8	0.05847	2211.32	0.01265	2199.72	0.18254	2171.01	0.08964	2144.3	0.04354	2226.32	0.21695	2199.36	0.15812	2172.98	0.16654	2145.8	0.25612	2126	0.00113	2150.25	0.00692	2153.71	0.09184	2148.98	0.35848	2158.31	0.00483	2142.93	0.0067	2140.04	0.0103	2153.13	0.50987
2226.43	0.08541	2199.47	0.13657	2159.25	0.00992	2145.91	0.06171	2211.43	0.01278	2199.82	0.1861	2171.12	0.09103	2144.4	0.04481	2226.43	0.22205	2199.47	0.16263	2173.09	0.16991	2145.91	0.26178	2126.24	0.00114	2150.41	0.00698	2153.87	0.09396	2149.15	0.34801	2158.52	0.00487	2143.16	0.00676	2140.25	0.01044	2153.35	0.48177
2226.54	0.08691	2199.57	0.13912	2159.36	0.01002	2146.02	0.0651	2211.54	0.01291	2199.93	0.18975	2171.23	0.09245	2144.51	0.04615	2226.54	0.22727	2199.57	0.16729	2173.2	0.17338	2146.02	0.26758	2126.48	0.00114	2150.57	0.00705	2154.03	0.09615	2149.32	0.33787	2158.74	0.00491	2143.38	0.00682	2140.46	0.01058	2153.57	0.4542
2226.65	0.08846	2199.68	0.14173	2159.47	0.01013	2146.12	0.06864	2211.65	0.01305	2200.03	0.19349	2171.34	0.09391	2144.62	0.04754	2226.65	0.23262	2199.68	0.1721	2173.31	0.17693	2146.12	0.27353	2126.72	0.00115	2150.73	0.00711	2154.18	0.09842	2149.48	0.32807	2158.95	0.00495	2143.61	0.00689	2140.67	0.01072	2153.8	0.42728
2226.76	0.09005	2199.79	0.14441	2159.57	0.01023	2146.23	0.07234	2211.75	0.01318	2200.13	0.19732	2171.44	0.09539	2144.73	0.049	2226.76	0.23811	2199.79	0.17707	2173.42	0.18059	2146.23	0.27964	2126.96	0.00116	2150.9	0.00718	2154.34	0.10076	2149.65	0.3186	2159.17	0.00499	2143.83	0.00695	2140.88	0.01086	2154.02	0.40108
2226.87	0.09167	2199.9	0.14717	2159.68	0.01034	2146.34	0.0762	2211.86	0.01332	2200.24	0.20124	2171.55	0.09691	2144.83	0.05053	2226.87	0.24374	2199.9	0.18219	2173.53	0.18435	2146.34	0.28589	2127.2	0.00117	2151.06	0.00724	2154.5	0.10318	2149.81	0.30944	2159.38	0.00503	2144.05	0.00702	2141.1	0.01101	2154.24	0.37567
2226.97	0.09334	2200.01	0.14999	2159.79	0.01044	2146.44	0.08022	2211.97	0.01347	2200.34	0.20525	2171.66	0.09846	2144.94	0.05213	2226.97	0.2495	2200.01	0.18747	2173.64	0.18821	2146.44	0.2923	2127.44	0.00118	2151.22	0.00731	2154.65	0.10569	2149.98	0.3006	2159.6	0.00507	2144.28	0.00709	2141.31	0.01116	2154.46	0.35113
2227.08	0.09505	2200.11	0.15289	2159.9	0.01055	2146.55	0.08441	2212.08	0.01361	2200.45	0.20936	2171.77	0.10004	2145.05	0.05381	2227.08	0.25541	2200.11	0.19292	2173.75	0.19218	2146.55	0.29888	2127.68	0.00118	2151.38	0.00738	2154.81	0.10828	2150.15	0.29206	2159.81	0.00511	2144.5	0.00715	2141.52	0.01131	2154.69	0.3275
2227.19	0.09681	2200.22	0.15586	2160	0.01066	2146.66	0.08877	2212.19	0.01375	2200.55	0.21357	2171.87	0.10166	2145.15	0.05557	2227.19	0.26145	2200.22	0.19854	2173.86	0.19626	2146.66	0.30561	2127.93	0.00119	2151.54	0.00745	2154.97	0.11096	2150.31	0.28382	2160.03	0.00515	2144.73	0.00722	2141.73	0.01146	2154.91	0.30482
2227.3	0.09861	2200.33	0.15891	2160.11	0.01078	2146.76	0.09331	2212.3	0.0139	2200.65	0.21787	2171.98	0.10331	2145.26	0.05741	2227.3	0.26765	2200.33	0.20433	2173.96	0.20046	2146.76	0.3125	2128.17	0.0012	2151.71	0.00752	2155.13	0.11374	2150.48	0.27586	2160.24	0.00519	2144.95	0.00729	2141.94	0.01162	2155.13	0.28313
2227.41	0.10046	2200.44	0.16205	2160.22	0.01089	2146.87	0.09803	2212.4	0.01405	2200.76	0.22228	2172.09	0.105	2145.37	0.05934	2227.41	0.27399	2200.44	0.21029	2174.07	0.20477	2146.87	0.31956	2128.41	0.00121	2151.87	0.00759	2155.28	0.11661	2150.65	0.26818	2160.46	0.00523	2145.17	0.00736	2142.15	0.01178	2155.36	0.26245
2227.52	0.10236	2200.55	0.16526	2160.32	0.011	2146.98	0.10293	2212.51	0.0142	2200.86	0.22679	2172.2	0.10673	2145.48	0.06137	2227.52	0.28047	2200.55	0.21643	2174.18	0.2092	2146.98	0.32679	2128.65	0.00122	2152.03	0.00766	2155.44	0.11959	2150.81	0.26076	2160.67	0.00528	2145.4	0.00743	2142.37	0.01194	2155.58	0.2428
2227.63	0.10431	2200.65	0.16856	2160.43	0.01112	2147.09	0.10803	2212.62	0.01436	2200.97	0.23141	2172.3	0.1085	2145.58	0.06349	2227.63	0.28711	2200.65	0.22276	2174.29	0.21376	2147.09	0.33418	2128.89	0.00123	2152.19	0.00773	2155.6	0.12267	2150.98	0.25361	2160.89	0.00532	2145.62	0.0075	2142.58	0.01211	2155.8	0.22418
2227.73	0.10632	2200.76	0.17195	2160.54	0.01124	2147.19	0.11332	2212.73	0.01451	2201.07	0.23613	2172.41	0.11031	2145.69	0.06572	2227.73	0.29389	2200.76	0.22926	2174.4	0.21845	2147.19	0.34175	2129.13	0.00124	2152.36	0.0078	2155.75	0.12585	2151.14	0.2467	2161.1	0.00536	2145.85	0.00758	2142.79	0.01228	2156.03	0.2066
2227.84	0.10837	2200.87	0.17543	2160.65	0.01136	2147.3	0.1188	2212.84	0.01467	2201.17	0.24096	2172.52	0.11216	2145.8	0.06805	2227.84	0.30083	2200.87	0.23596	2174.51	0.22326	2147.3	0.34948	2129.37	0.00124	2152.52	0.00787	2155.91	0.12916	2151.31	0.24003	2161.32	0.00541	2146.07	0.00765	2143	0.01245	2156.25	0.19004
2227.95	0.11049	2200.98	0.17901	2160.75	0.01148	2147.41	0.12449	2212.95	0.01483	2201.28	0.24591	2172.63	0.11405	2145.9	0.0705	2227.95	0.30791	2200.98	0.24284	2174.62	0.22821	2147.41	0.35739	2129.61	0.00125	2152.68	0.00795	2156.07	0.13258	2151.48	0.2336	2161.53	0.00545	2146.29	0.00772	2143.21	0.01262	2156.47	0.17449
2228.06	0.11266	2201.09	0.18268	2160.86	0.0116	2147.51	0.13038	2213.05	0.01499	2201.38	0.25096	2172.73	0.11599	2146.01	0.07306	2228.06	0.31516	2201.09	0.24991	2174.73	0.2333	2147.51	0.36548	2129.85	0.00126	2152.84	0.00802	2156.22	0.13612	2151.64	0.22739	2161.75	0.0055	2146.52	0.0078	2143.42	0.0128	2156.69	0.15994
2228.17	0.1149	2201.19	0.18644	2160.97	0.01173	2147.62	0.13648	2213.16	0.01516	2201.49	0.25613	2172.84	0.11797	2146.12	0.07575	2228.17	0.32255	2201.19	0.25718	2174.84	0.23854	2147.62	0.37374	2130.09	0.00127	2153	0.0081	2156.38	0.13978	2151.81	0.2214	2161.96	0.00554	2146.74	0.00788	2143.64	0.01299	2156.92	0.14635
2228.28	0.11719	2201.3	0.19031	2161.08	0.01185	2147.73	0.14279	2213.27	0.01532	2201.59	0.26142	2172.95	0.11999	2146.22	0.07858	2228.28	0.3301	2201.3	0.26465	2174.94	0.24392	2147.73	0.38217	2130.33	0.00128	2153.17	0.00818	2156.54	0.14358	2151.98	0.21562	2162.18	0.00559	2146.96	0.00795	2143.85	0.01317	2157.14	0.13369
2228.39	0.11956	2201.41	0.19429	2161.18	0.01198	2147.84	0.14931	2213.38	0.01549	2201.69	0.26682	2173.06	0.12207	2146.33	0.08154	2228.39	0.3378	2201.41	0.27231	2175.05	0.24945	2147.84	0.39078	2130.57	0.00129	2153.33	0.00826	2156.69	0.14751	2152.14	0.21003	2162.39	0.00564	2147.19	0.00803	2144.06	0.01336	2157.36	0.12194
2228.49	0.12199	2201.52	0.19837	2161.29	0.01211	2147.94	0.15605	2213.49	0.01567	2201.8	0.27234	2173.16	0.12419	2146.44	0.08464	2228.49	0.34566	2201.52	0.28017	2175.16	0.25513	2147.94	0.39956	2130.82	0.0013	2153.49	0.00833	2156.85	0.15159	2152.31	0.20464	2162.61	0.00568	2147.41	0.00811	2144.27	0.01356	2157.59	0.11107
2228.6	0.12449	2201.63	0.20256	2161.4	0.01225	2148.05	0.16301	2213.6	0.01584	2201.9	0.27798	2173.27	0.12637	2146.55	0.08789	2228.6	0.35367	2201.63	0.28824	2175.27	0.26097	2148.05	0.40851	2131.06	0.00131	2153.65	0.00841	2157.01	0.1558	2152.47	0.19943	2162.83	0.00573	2147.64	0.00819	2144.48	0.01375	2157.81	0.10102
2228.71	0.12706	2201.73	0.20686	2161.5	0.01238	2148.16	0.1702	2213.7	0.01602	2202.01	0.28375	2173.38	0.12859	2146.65	0.0913	2228.71	0.36183	2201.73	0.2965	2175.38	0.26697	2148.16	0.41764	2131.3	0.00132	2153.82	0.0085	2157.17	0.16017	2152.64	0.1944	2163.04	0.00578	2147.86	0.00827	2144.69	0.01395	2158.03	0.09176
2228.82	0.12971	2201.84	0.21128	2161.61	0.01252	2148.26	0.1776	2213.81	0.0162	2202.11	0.28964	2173.49	0.13087	2146.76	0.09488	2228.82	0.37015	2201.84	0.30497	2175.49	0.27313	2148.26	0.42694	2131.54	0.00133	2153.98	0.00858	2157.32	0.16469	2152.81	0.18955	2163.26	0.00582	2148.08	0.00835	2144.91	0.01416	2158.26	0.08325
2228.93	0.13243	2201.95	0.21582	2161.72	0.01265	2148.37	0.18524	2213.92	0.01638	2202.21	0.29565	2173.59	0.13321	2146.87	0.09862	2228.93	0.37862	2201.95	0.31364	2175.6	0.27946	2148.37	0.43642	2131.78	0.00134	2154.14	0.00866	2157.48	0.16937	2152.97	0.18485	2163.47	0.00587	2148.31	0.00844	2145.12	0.01437	2158.48	0.07546
2229.04	0.13524	2202.06	0.22048	2161.83	0.01279	2148.48	0.1931	2214.03	0.01657	2202.32	0.30179	2173.7	0.1356	2146.97	0.10254	2229.04	0.38724	2202.06	0.32251	2175.71	0.28597	2148.48	0.44606	2132.02	0.00134	2154.3	0.00874	2157.64	0.17422	2153.14	0.18032	2163.69	0.00592	2148.53	0.00852	2145.33	0.01458	2158.7	0.06833
2229.15	0.13813	2202.17	0.22526	2161.93	0.01294	2148.58	0.20119	2214.14	0.01675	2202.42	0.30805	2173.81	0.13805	2147.08	0.10664	2229.15	0.39601	2202.17	0.33158	2175.82	0.29264	2148.58	0.45586	2132.26	0.00135	2154.47	0.00883	2157.79	0.17923	2153.31	0.17594	2163.9	0.00597	2148.76	0.0086	2145.54	0.0148	2158.92	0.06182
2229.25	0.1411	2202.27	0.23017	2162.04	0.01308	2148.69	0.20951	2214.24	0.01695	2202.52	0.31445	2173.92	0.14056	2147.19	0.11094	2229.25	0.40492	2202.27	0.34086	2175.92	0.2995	2148.69	0.46583	2132.5	0.00136	2154.63	0.00891	2157.95	0.18442	2153.47	0.1717	2164.12	0.00602	2148.98	0.00869	2145.75	0.01503	2159.15	0.0559
2229.36	0.14417	2202.38	0.23522	2162.15	0.01323	2148.8	0.21806	2214.35	0.01714	2202.63	0.32097	2174.02	0.14314	2147.29	0.11544	2229.36	0.41399	2202.38	0.35033	2176.03	0.30654	2148.8	0.47596	2132.74	0.00137	2154.79	0.009	2158.11	0.18979	2153.64	0.1676	2164.33	0.00607	2149.2	0.00878	2145.96	0.01525	2159.37	0.05052
2229.47	0.14733	2202.49	0.24039	2162.26	0.01338	2148.91	0.22685	2214.46	0.01734	2202.73	0.32762	2174.13	0.14578	2147.4	0.12014	2229.47	0.42319	2202.49	0.36001	2176.14	0.31376	2148.91	0.48625	2132.98	0.00138	2154.95	0.00909	2158.26	0.19535	2153.8	0.16364	2164.55	0.00612	2149.43	0.00887	2146.18	0.01549	2159.59	0.04564
2229.58	0.15059	2202.6	0.24571	2162.36	0.01353	2149.01	0.23586	2214.57	0.01754	2202.84	0.3344	2174.24	0.14848	2147.51	0.12506	2229.58	0.43254	2202.6	0.36988	2176.25	0.32117	2149.01	0.49669	2133.22	0.00139	2155.11	0.00918	2158.42	0.20109	2153.97	0.15981	2164.76	0.00618	2149.65	0.00896	2146.39	0.01572	2159.82	0.04123
2229.69	0.15395	2202.71	0.25116	2162.47	0.01368	2149.12	0.24511	2214.68	0.01774	2202.94	0.34131	2174.35	0.15125	2147.62	0.1302	2229.69	0.44203	2202.71	0.37995	2176.36	0.32877	2149.12	0.50727	2133.46	0.0014	2155.28	0.00927	2158.58	0.20703	2154.14	0.1561	2164.98	0.00623	2149.88	0.00905	2146.6	0.01597	2160.04	0.03725
2229.8	0.15741	2202.82	0.25676	2162.58	0.01384	2149.23	0.25458	2214.79	0.01795	2203.04	0.34836	2174.46	0.1541	2147.72	0.13557	2229.8	0.45165	2202.82	0.39021	2176.47	0.33656	2149.23	0.518	2133.71	0.00141	2155.44	0.00936	2158.74	0.21317	2154.3	0.15251	2165.19	0.00628	2150.1	0.00914	2146.81	0.01621	2160.26	0.03366
2229.9	0.16098	2202.92	0.2625	2162.68	0.01399	2149.33	0.26429	2214.89	0.01816	2203.15	0.35553	2174.56	0.15702	2147.83	0.14118	2229.9	0.4614	2202.92	0.40066	2176.58	0.34455	2149.33	0.52887	2133.95	0.00142	2155.6	0.00945	2158.89	0.21952	2154.47	0.14904	2165.41	0.00633	2150.32	0.00923	2147.02	0.01647	2160.49	0.03044
2230.01	0.16466	2203.03	0.26839	2162.79	0.01416	2149.44	0.27422	2215	0.01837	2203.25	0.36284	2174.67	0.16001	2147.94	0.14703	2230.01	0.47129	2203.03	0.4113	2176.69	0.35274	2149.44	0.53986	2134.19	0.00143	2155.76	0.00955	2159.05	0.22607	2154.64	0.14567	2165.62	0.00639	2150.55	0.00933	2147.23	0.01673	2160.71	0.02754
2230.12	0.16845	2203.14	0.27444	2162.9	0.01432	2149.55	0.28438	2215.11	0.01859	2203.36	0.37028	2174.78	0.16308	2148.04	0.15313	2230.12	0.48129	2203.14	0.42212	2176.8	0.36112	2149.55	0.55099	2134.43	0.00144	2155.93	0.00964	2159.21	0.23284	2154.8	0.14242	2165.84	0.00644	2150.77	0.00942	2147.45	0.01699	2160.93	0.02494
2230.23	0.17237	2203.25	0.28063	2163.01	0.01448	2149.65	0.29477	2215.22	0.01881	2203.46	0.37785	2174.89	0.16623	2148.15	0.15949	2230.23	0.49142	2203.25	0.43311	2176.9	0.36971	2149.65	0.56222	2134.67	0.00146	2156.09	0.00974	2159.36	0.23982	2154.97	0.13926	2166.05	0.0065	2151	0.00952	2147.66	0.01726	2161.15	0.02262
2230.34	0.17641	2203.36	0.28699	2163.11	0.01465	2149.76	0.30537	2215.33	0.01903	2203.56	0.38555	2174.99	0.16946	2148.26	0.16612	2230.34	0.50166	2203.36	0.44428	2177.01	0.37849	2149.76	0.57357	2134.91	0.00147	2156.25	0.00983	2159.52	0.24703	2155.13	0.1362	2166.27	0.00655	2151.22	0.00962	2147.87	0.01754	2161.38	0.02054
2230.45	0.18058	2203.46	0.2935	2163.22	0.01482	2149.87	0.31619	2215.44	0.01926	2203.67	0.39338	2175.1	0.17278	2148.36	0.17303	2230.45	0.51201	2203.46	0.45561	2177.12	0.38748	2149.87	0.58502	2135.15	0.00148	2156.41	0.00993	2159.68	0.25447	2155.3	0.13324	2166.48	0.00661	2151.44	0.00971	2148.08	0.01782	2161.6	0.01868
2230.56	0.18488	2203.57	0.30018	2163.33	0.015	2149.98	0.32723	2215.54	0.01949	2203.77	0.40134	2175.21	0.17619	2148.47	0.18021	2230.56	0.52247	2203.57	0.4671	2177.23	0.39667	2149.98	0.59656	2135.39	0.00149	2156.57	0.01003	2159.83	0.26214	2155.47	0.13037	2166.7	0.00666	2151.67	0.00982	2148.29	0.01811	2161.82	0.01702
2230.66	0.18932	2203.68	0.30702	2163.44	0.01517	2150.08	0.33847	2215.65	0.01973	2203.88	0.40943	2175.32	0.17968	2148.58	0.18768	2230.66	0.53302	2203.68	0.47875	2177.34	0.40607	2150.08	0.60818	2135.63	0.0015	2156.74	0.01013	2159.99	0.27004	2155.63	0.12758	2166.91	0.00672	2151.89	0.00992	2148.5	0.01841	2162.05	0.01555
2230.77	0.19391	2203.79	0.31403	2163.54	0.01535	2150.19	0.34992	2215.76	0.01997	2203.98	0.41764	2175.42	0.18327	2148.69	0.19544	2230.77	0.54367	2203.79	0.49055	2177.45	0.41567	2150.19	0.61988	2135.87	0.00151	2156.9	0.01024	2160.15	0.27818	2155.8	0.12488	2167.13	0.00678	2152.12	0.01002	2148.72	0.01871	2162.27	0.01423
2230.88	0.19864	2203.9	0.3212	2163.65	0.01554	2150.3	0.36157	2215.87	0.02021	2204.08	0.42598	2175.53	0.18696	2148.79	0.2035	2230.88	0.55441	2203.9	0.50248	2177.56	0.42547	2150.3	0.63164	2136.11	0.00152	2157.06	0.01034	2160.3	0.28656	2155.97	0.12226	2167.34	0.00684	2152.34	0.01013	2148.93	0.01902	2162.49	0.01306
2230.99	0.20353	2204	0.32855	2163.76	0.01572	2150.4	0.37341	2215.98	0.02046	2204.19	0.43445	2175.64	0.19075	2148.9	0.21187	2230.99	0.56522	2204	0.51455	2177.67	0.43547	2150.4	0.64346	2136.35	0.00153	2157.22	0.01045	2160.46	0.29519	2156.13	0.11972	2167.56	0.0069	2152.56	0.01023	2149.14	0.01934	2162.71	0.01201
2231.1	0.20857	2204.11	0.33607	2163.86	0.01591	2150.51	0.38544	2216.09	0.02071	2204.29	0.44304	2175.75	0.19464	2149.01	0.22054	2231.1	0.57611	2204.11	0.52673	2177.78	0.44567	2150.51	0.65531	2136.6	0.00154	2157.39	0.01055	2160.62	0.30406	2156.3	0.11725	2167.77	0.00696	2152.79	0.01034	2149.35	0.01966	2162.94	0.01108
2231.21	0.21378	2204.22	0.34376	2163.97	0.0161	2150.62	0.39765	2216.19	0.02096	2204.4	0.45174	2175.85	0.19864	2149.11	0.22953	2231.21	0.58706	2204.22	0.53904	2177.88	0.45607	2150.62	0.66719	2136.84	0.00155	2157.55	0.01066	2160.78	0.31318	2156.46	0.11485	2167.99	0.00702	2153.01	0.01045	2149.56	0.01999	2163.16	0.01026
2231.32	0.21915	2204.33	0.35163	2164.08	0.0163	2150.72	0.41004	2216.3	0.02122	2204.5	0.46057	2175.96	0.20275	2149.22	0.23884	2231.32	0.59807	2204.33	0.55144	2177.99	0.46666	2150.72	0.67909	2137.08	0.00156	2157.71	0.01077	2160.93	0.32254	2156.63	0.11253	2168.2	0.00708	2153.23	0.01056	2149.77	0.02034	2163.38	0.00952
2231.42	0.22471	2204.44	0.35968	2164.19	0.01649	2150.83	0.42259	2216.41	0.02149	2204.6	0.46951	2176.07	0.20697	2149.33	0.24846	2231.42	0.60914	2204.44	0.56394	2178.1	0.47744	2150.83	0.691	2137.32	0.00158	2157.87	0.01088	2161.09	0.33216	2156.8	0.11027	2168.42	0.00714	2153.46	0.01067	2149.99	0.02068	2163.61	0.00886
2231.53	0.23044	2204.54	0.3679	2164.29	0.0167	2150.94	0.4353	2216.52	0.02176	2204.71	0.47857	2176.18	0.21131	2149.44	0.25841	2231.53	0.62024	2204.54	0.57652	2178.21	0.48841	2150.94	0.70289	2137.56	0.00159	2158.03	0.01099	2161.25	0.34203	2156.96	0.10807	2168.63	0.0072	2153.68	0.01079	2150.2	0.02104	2163.83	0.00828
2231.64	0.23636	2204.65	0.3763	2164.4	0.0169	2151.05	0.44816	2216.63	0.02203	2204.81	0.48773	2176.28	0.21577	2149.54	0.26869	2231.64	0.63138	2204.65	0.58917	2178.32	0.49956	2151.05	0.71477	2137.8	0.0016	2158.2	0.01111	2161.4	0.35215	2157.13	0.10594	2168.85	0.00726	2153.91	0.0109	2150.41	0.02141	2164.05	0.00775
2231.75	0.24247	2204.76	0.38488	2164.51	0.01711	2151.15	0.46116	2216.74	0.02231	2204.92	0.497	2176.39	0.22035	2149.65	0.27929	2231.75	0.64254	2204.76	0.60189	2178.43	0.51089	2151.15	0.7266	2138.04	0.00161	2158.36	0.01122	2161.56	0.36252	2157.3	0.10387	2169.06	0.00733	2154.13	0.01102	2150.62	0.02178	2164.28	0.00728
2231.86	0.24877	2204.87	0.39363	2164.62	0.01732	2151.26	0.47429	2216.84	0.02259	2205.02	0.50638	2176.5	0.22507	2149.76	0.29023	2231.86	0.65371	2204.87	0.61465	2178.54	0.52239	2151.26	0.73839	2138.28	0.00162	2158.52	0.01134	2161.72	0.37314	2157.46	0.10185	2169.28	0.00739	2154.35	0.01114	2150.83	0.02217	2164.5	0.00686
2231.97	0.25528	2204.98	0.40257	2164.72	0.01754	2151.37	0.48755	2216.95	0.02288	2205.12	0.51585	2176.61	0.22992	2149.86	0.30149	2231.97	0.66489	2204.98	0.62744	2178.65	0.53405	2151.37	0.75011	2138.52	0.00163	2158.68	0.01146	2161.87	0.384	2157.63	0.09989	2169.49	0.00746	2154.58	0.01126	2151.04	0.02256	2164.72	0.00648
2232.08	0.262	2205.08	0.41168	2164.83	0.01776	2151.47	0.50091	2217.06	0.02318	2205.23	0.52542	2176.71	0.23491	2149.97	0.31307	2232.08	0.67607	2205.08	0.64026	2178.76	0.54587	2151.47	0.76174	2138.76	0.00165	2158.85	0.01158	2162.03	0.39511	2157.79	0.09798	2169.71	0.00752	2154.8	0.01138	2151.26	0.02297	2164.94	0.00614
2232.18	0.26894	2205.19	0.42097	2164.94	0.01798	2151.58	0.51437	2217.17	0.02348	2205.33	0.53508	2176.82	0.24004	2150.08	0.32498	2232.18	0.68723	2205.19	0.65309	2178.86	0.55784	2151.58	0.77329	2139	0.00166	2159.01	0.0117	2162.19	0.40646	2157.96	0.09613	2169.92	0.00759	2155.03	0.0115	2151.47	0.02339	2165.17	0.00583
2232.29	0.27609	2205.3	0.43043	2165.04	0.01821	2151.69	0.52793	2217.28	0.02378	2205.44	0.54483	2176.93	0.24531	2150.18	0.33722	2232.29	0.69837	2205.3	0.66591	2178.97	0.56994	2151.69	0.78471	2139.25	0.00167	2159.17	0.01183	2162.34	0.41805	2158.13	0.09432	2170.14	0.00766	2155.25	0.01163	2151.68	0.02381	2165.39	0.00555
2232.4	0.28347	2205.41	0.44007	2165.15	0.01844	2151.8	0.54155	2217.38	0.02409	2205.54	0.55466	2177.04	0.25074	2150.29	0.34977	2232.4	0.70948	2205.41	0.67871	2179.08	0.58218	2151.8	0.79602	2139.49	0.00168	2159.33	0.01195	2162.5	0.42987	2158.29	0.09257	2170.35	0.00772	2155.47	0.01175	2151.89	0.02425	2165.61	0.0053
2232.51	0.29108	2205.52	0.44987	2165.26	0.01868	2151.9	0.55524	2217.49	0.02441	2205.64	0.56456	2177.14	0.25633	2150.4	0.36263	2232.51	0.72054	2205.52	0.69148	2179.19	0.59453	2151.9	0.80717	2139.73	0.0017	2159.49	0.01208	2162.66	0.44192	2158.46	0.09086	2170.57	0.00779	2155.7	0.01188	2152.1	0.0247	2165.84	0.00507
2232.62	0.29893	2205.62	0.45985	2165.37	0.01892	2152.01	0.56898	2217.6	0.02473	2205.75	0.57453	2177.25	0.26208	2150.51	0.3758	2232.62	0.73154	2205.62	0.7042	2179.3	0.607	2152.01	0.81817	2139.97	0.00171	2159.66	0.01221	2162.82	0.45418	2158.63	0.08919	2170.78	0.00786	2155.92	0.01201	2152.31	0.02516	2166.06	0.00486
2232.73	0.30702	2205.73	0.46999	2165.47	0.01916	2152.12	0.58276	2217.71	0.02506	2205.85	0.58458	2177.36	0.268	2150.61	0.38927	2232.73	0.74247	2205.73	0.71686	2179.41	0.61956	2152.12	0.82899	2140.21	0.00172	2159.82	0.01234	2162.97	0.46666	2158.79	0.08757	2171	0.00793	2156.15	0.01215	2152.53	0.02563	2166.28	0.00466
2232.84	0.31535	2205.84	0.48029	2165.58	0.01941	2152.22	0.59657	2217.82	0.0254	2205.95	0.59468	2177.47	0.27409	2150.72	0.40304	2232.84	0.75333	2205.84	0.72944	2179.52	0.6322	2152.22	0.83962	2140.45	0.00173	2159.98	0.01247	2163.13	0.47935	2158.96	0.08599	2171.21	0.008	2156.37	0.01228	2152.74	0.02612	2166.51	0.00449
2232.94	0.32394	2205.95	0.49075	2165.69	0.01967	2152.33	0.61038	2217.93	0.02574	2206.06	0.60483	2177.57	0.28035	2150.83	0.41708	2232.94	0.7641	2205.95	0.74192	2179.63	0.64492	2152.33	0.85003	2140.69	0.00175	2160.14	0.01261	2163.29	0.49223	2159.12	0.08445	2171.43	0.00808	2156.59	0.01242	2152.95	0.02662	2166.73	0.00432
2233.05	0.33278	2206.06	0.50136	2165.8	0.01992	2152.44	0.62419	2218.03	0.02609	2206.16	0.61503	2177.68	0.2868	2150.93	0.4314	2233.05	0.77476	2206.06	0.75429	2179.74	0.65768	2152.44	0.86023	2140.93	0.00176	2160.31	0.01274	2163.44	0.5053	2159.29	0.08295	2171.64	0.00815	2156.82	0.01256	2153.16	0.02714	2166.95	0.00417
2233.16	0.34189	2206.16	0.51212	2165.9	0.02019	2152.54	0.63798	2218.14	0.02644	2206.27	0.62527	2177.79	0.29344	2151.04	0.44598	2233.16	0.78532	2206.16	0.76653	2179.84	0.67049	2152.54	0.87017	2141.17	0.00177	2160.47	0.01288	2163.6	0.51855	2159.46	0.08149	2171.86	0.00822	2157.04	0.0127	2153.37	0.02767	2167.17	0.00403
2233.27	0.35125	2206.27	0.52302	2166.01	0.02046	2152.65	0.65174	2218.25	0.0268	2206.37	0.63554	2177.9	0.30028	2151.15	0.4608	2233.27	0.79575	2206.27	0.77863	2179.95	0.68333	2152.65	0.87987	2141.41	0.00179	2160.63	0.01302	2163.76	0.53196	2159.62	0.08007	2172.07	0.0083	2157.27	0.01284	2153.59	0.02821	2167.4	0.00389
2233.38	0.36088	2206.38	0.53406	2166.12	0.02073	2152.76	0.66545	2218.36	0.02717	2206.47	0.64584	2178	0.30732	2151.25	0.47586	2233.38	0.80604	2206.38	0.79057	2180.06	0.69617	2152.76	0.88928	2141.65	0.0018	2160.79	0.01317	2163.91	0.54553	2159.79	0.07868	2172.29	0.00837	2157.49	0.01299	2153.8	0.02877	2167.62	0.00377
2233.49	0.37078	2206.49	0.54523	2166.22	0.02101	2152.87	0.67909	2218.47	0.02755	2206.58	0.65616	2178.11	0.31456	2151.36	0.49113	2233.49	0.81618	2206.49	0.80233	2180.17	0.70901	2152.87	0.89841	2141.89	0.00181	2160.95	0.01331	2164.07	0.55923	2159.96	0.07733	2172.5	0.00845	2157.71	0.01314	2154.01	0.02935	2167.84	0.00365
2233.59	0.38095	2206.6	0.55652	2166.33	0.0213	2152.97	0.69266	2218.58	0.02793	2206.68	0.66649	2178.22	0.32202	2151.47	0.50661	2233.59	0.82617	2206.6	0.8139	2180.28	0.72182	2152.97	0.90723	2142.14	0.00183	2161.12	0.01346	2164.23	0.57306	2160.12	0.076	2172.72	0.00852	2157.94	0.01329	2154.22	0.02994	2168.07	0.00355
2233.7	0.3914	2206.7	0.56793	2166.44	0.02159	2153.08	0.70613	2218.68	0.02833	2206.79	0.67682	2178.33	0.3297	2151.58	0.52227	2233.7	0.83598	2206.7	0.82526	2180.39	0.73458	2153.08	0.91573	2142.38	0.00184	2161.28	0.01361	2164.39	0.587	2160.29	0.07471	2172.93	0.0086	2158.16	0.01344	2154.43	0.03055	2168.29	0.00344
2233.81	0.40212	2206.81	0.57944	2166.55	0.02188	2153.19	0.71949	2218.79	0.02873	2206.89	0.68715	2178.43	0.3376	2151.68	0.53809	2233.81	0.84562	2206.81	0.8364	2180.5	0.74728	2153.19	0.9239	2142.62	0.00185	2161.44	0.01376	2164.54	0.60104	2160.45	0.07346	2173.15	0.00868	2158.39	0.01359	2154.64	0.03118	2168.51	0.00335
2233.92	0.41311	2206.92	0.59106	2166.65	0.02219	2153.29	0.73272	2218.9	0.02914	2206.99	0.69747	2178.54	0.34574	2151.79	0.55406	2233.92	0.85505	2206.92	0.84729	2180.61	0.7599	2153.29	0.93171	2142.86	0.00187	2161.6	0.01391	2164.7	0.61516	2160.62	0.07223	2173.36	0.00876	2158.61	0.01375	2154.86	0.03183	2168.74	0.00325
2234.03	0.42437	2207.03	0.60276	2166.76	0.02249	2153.4	0.74581	2219.01	0.02955	2207.1	0.70776	2178.65	0.35411	2151.9	0.57014	2234.03	0.86428	2207.03	0.85792	2180.72	0.77241	2153.4	0.93917	2143.1	0.00188	2161.77	0.01407	2164.86	0.62933	2160.79	0.07103	2173.58	0.00884	2158.83	0.01391	2155.07	0.03249	2168.96	0.00317
2234.14	0.4359	2207.14	0.61454	2166.87	0.02281	2153.51	0.75873	2219.12	0.02998	2207.2	0.71802	2178.76	0.36273	2152	0.58633	2234.14	0.8733	2207.14	0.86828	2180.82	0.78481	2153.51	0.94624	2143.34	0.0019	2161.93	0.01423	2165.01	0.64355	2160.95	0.06986	2173.79	0.00892	2159.06	0.01407	2155.28	0.03318	2169.18	0.00308
2234.25	0.44771	2207.24	0.62639	2166.98	0.02313	2153.61	0.77148	2219.23	0.03041	2207.31	0.72824	2178.86	0.3716	2152.11	0.6026	2234.25	0.88208	2207.24	0.87835	2180.93	0.79705	2153.61	0.95293	2143.58	0.00191	2162.09	0.01439	2165.17	0.65779	2161.12	0.06872	2174.01	0.009	2159.28	0.01423	2155.49	0.03389	2169.4	0.003
2234.35	0.45977	2207.35	0.6383	2167.08	0.02346	2153.72	0.78404	2219.33	0.03086	2207.41	0.73842	2178.97	0.38073	2152.22	0.61891	2234.35	0.89063	2207.35	0.88812	2181.04	0.80914	2153.72	0.95921	2143.82	0.00193	2162.25	0.01455	2165.33	0.67204	2161.29	0.0676	2174.22	0.00909	2159.5	0.0144	2155.7	0.03462	2169.63	0.00293
2234.46	0.4721	2207.46	0.65026	2167.19	0.0238	2153.83	0.79639	2219.44	0.03131	2207.51	0.74854	2179.08	0.39012	2152.33	0.63525	2234.46	0.89892	2207.46	0.89756	2181.15	0.82104	2153.83	0.96508	2144.06	0.00194	2162.42	0.01472	2165.48	0.68627	2161.45	0.06651	2174.44	0.00917	2159.73	0.01457	2155.91	0.03538	2169.85	0.00285
2234.57	0.48468	2207.57	0.66225	2167.3	0.02414	2153.94	0.80852	2219.55	0.03178	2207.62	0.75859	2179.19	0.39978	2152.43	0.6516	2234.57	0.90696	2207.57	0.90667	2181.26	0.83273	2153.94	0.97052	2144.3	0.00195	2162.58	0.01489	2165.64	0.70046	2161.62	0.06545	2174.65	0.00926	2159.95	0.01474	2156.13	0.03616	2170.07	0.00278
2234.68	0.49752	2207.68	0.67426	2167.4	0.02449	2154.04	0.8204	2219.66	0.03225	2207.72	0.76856	2179.29	0.40972	2152.54	0.66791	2234.68	0.91472	2207.68	0.91543	2181.37	0.84419	2154.04	0.97553	2144.54	0.00197	2162.74	0.01506	2165.8	0.7146	2161.78	0.06441	2174.87	0.00934	2160.18	0.01492	2156.34	0.03696	2170.3	0.00272
2234.79	0.51059	2207.78	0.68628	2167.51	0.02485	2154.15	0.83203	2219.77	0.03274	2207.83	0.77845	2179.4	0.41993	2152.65	0.68417	2234.79	0.9222	2207.78	0.92382	2181.48	0.8554	2154.15	0.98009	2144.78	0.00198	2162.9	0.01523	2165.95	0.72865	2161.95	0.06339	2175.08	0.00943	2160.4	0.0151	2156.55	0.0378	2170.52	0.00265
2234.9	0.52389	2207.89	0.6983	2167.62	0.02521	2154.26	0.84338	2219.88	0.03323	2207.93	0.78824	2179.51	0.43043	2152.75	0.70034	2234.9	0.92938	2207.89	0.93183	2181.59	0.86634	2154.26	0.9842	2145.03	0.002	2163.06	0.01541	2166.11	0.7426	2162.12	0.06239	2175.3	0.00952	2160.62	0.01528	2156.76	0.03866	2170.74	0.00259
2235.01	0.53741	2208	0.7103	2167.73	0.02559	2154.36	0.85445	2219.98	0.03374	2208.03	0.79793	2179.62	0.44123	2152.86	0.71639	2235.01	0.93627	2208	0.93946	2181.7	0.87698	2154.36	0.98785	2145.27	0.00202	2163.23	0.01559	2166.27	0.75642	2162.28	0.06142	2175.51	0.00961	2160.85	0.01546	2156.97	0.03955	2170.96	0.00253
2235.11	0.55115	2208.11	0.72227	2167.83	0.02597	2154.47	0.86521	2220.09	0.03426	2208.14	0.8075	2179.72	0.45231	2152.97	0.7323	2235.11	0.94284	2208.11	0.94668	2181.8	0.88731	2154.47	0.99103	2145.51	0.00203	2163.39	0.01577	2166.43	0.77009	2162.45	0.06047	2175.73	0.0097	2161.07	0.01565	2157.18	0.04047	2171.19	0.00248
2235.22	0.56508	2208.22	0.73419	2167.94	0.02636	2154.58	0.87566	2220.2	0.03479	2208.24	0.81694	2179.83	0.46369	2153.07	0.74804	2235.22	0.94909	2208.22	0.95348	2181.91	0.89731	2154.58	0.99374	2145.75	0.00205	2163.55	0.01596	2166.58	0.78359	2162.62	0.05954	2175.94	0.00979	2161.3	0.01584	2157.4	0.04142	2171.41	0.00242
2235.33	0.57919	2208.32	0.74605	2168.05	0.02676	2154.69	0.88577	2220.31	0.03533	2208.35	0.82626	2179.94	0.47538	2153.18	0.76357	2235.33	0.95502	2208.32	0.95986	2182.02	0.90695	2154.69	0.99596	2145.99	0.00206	2163.71	0.01615	2166.74	0.79689	2162.78	0.05863	2176.16	0.00989	2161.52	0.01603	2157.61	0.0424	2171.63	0.00237
2235.44	0.59347	2208.43	0.75783	2168.16	0.02717	2154.79	0.89553	2220.42	0.03589	2208.45	0.83542	2180.05	0.48737	2153.29	0.77886	2235.44	0.96061	2208.43	0.9658	2182.13	0.91621	2154.79	0.99771	2146.23	0.00208	2163.88	0.01634	2166.9	0.80996	2162.95	0.05774	2176.37	0.00998	2161.74	0.01623	2157.82	0.04342	2171.86	0.00232
2235.55	0.6079	2208.54	0.76952	2168.26	0.02759	2154.9	0.90493	2220.52	0.03646	2208.55	0.84444	2180.15	0.49966	2153.4	0.79388	2235.55	0.96585	2208.54	0.97129	2182.24	0.92508	2154.9	0.99896	2146.47	0.00209	2164.04	0.01653	2167.05	0.82279	2163.11	0.05687	2176.59	0.01008	2161.97	0.01643	2158.03	0.04448	2172.08	0.00227
2235.66	0.62246	2208.65	0.7811	2168.37	0.02801	2155.01	0.91395	2220.63	0.03704	2208.66	0.85328	2180.26	0.51225	2153.5	0.8086	2235.66	0.97074	2208.65	0.97632	2182.35	0.93352	2155.01	0.99973	2146.71	0.00211	2164.2	0.01673	2167.21	0.83535	2163.28	0.05602	2176.8	0.01017	2162.19	0.01663	2158.24	0.04557	2172.3	0.00222
2235.77	0.63713	2208.76	0.79255	2168.48	0.02845	2155.11	0.92259	2220.74	0.03764	2208.76	0.86196	2180.37	0.52515	2153.61	0.82299	2235.77	0.97528	2208.76	0.98089	2182.46	0.94154	2155.11	1	2146.95	0.00213	2164.36	0.01693	2167.37	0.84761	2163.45	0.05519	2177.02	0.01027	2162.42	0.01683	2158.45	0.04671	2172.53	0.00217
2235.87	0.65189	2208.86	0.80386	2168.58	0.0289	2155.22	0.93082	2220.85	0.03825	2208.87	0.87045	2180.48	0.53836	2153.72	0.83701	2235.87	0.97944	2208.86	0.98498	2182.57	0.9491	2155.22	0.99978	2147.19	0.00214	2164.52	0.01714	2167.52	0.85955	2163.61	0.05437	2177.23	0.01037	2162.64	0.01704	2158.67	0.04789	2172.75	0.00213
2235.98	0.66671	2208.97	0.81502	2168.69	0.02936	2155.33	0.93864	2220.96	0.03888	2208.97	0.87874	2180.58	0.55186	2153.82	0.85064	2235.98	0.98324	2208.97	0.9886	2182.68	0.9562	2155.33	0.99907	2147.43	0.00216	2164.69	0.01735	2167.68	0.87115	2163.78	0.05357	2177.45	0.01047	2162.86	0.01726	2158.88	0.04911	2172.97	0.00209
2236.09	0.68158	2209.08	0.82599	2168.8	0.02984	2155.43	0.94604	2221.07	0.03952	2209.07	0.88684	2180.69	0.56565	2153.93	0.86385	2236.09	0.98666	2209.08	0.99172	2182.78	0.96281	2155.43	0.99787	2147.67	0.00218	2164.85	0.01756	2167.84	0.88238	2163.95	0.05279	2177.66	0.01057	2163.09	0.01747	2159.09	0.05038	2173.19	0.00204
2236.2	0.69646	2209.19	0.83678	2168.91	0.03032	2155.54	0.953	2221.17	0.04018	2209.18	0.89472	2180.8	0.57973	2154.04	0.8766	2236.2	0.9897	2209.19	0.99435	2182.89	0.96892	2155.54	0.99619	2147.92	0.00219	2165.01	0.01777	2168	0.89322	2164.11	0.05203	2177.88	0.01067	2163.31	0.0177	2159.3	0.0517	2173.42	0.002
2236.31	0.71134	2209.3	0.84736	2169.01	0.03081	2155.65	0.95951	2221.28	0.04085	2209.28	0.90238	2180.91	0.59409	2154.14	0.88886	2236.31	0.99235	2209.3	0.99649	2183	0.97452	2155.65	0.99401	2148.16	0.00221	2165.17	0.01799	2168.15	0.90365	2164.28	0.05128	2178.09	0.01078	2163.54	0.01792	2159.51	0.05307	2173.64	0.00196
2236.42	0.72618	2209.4	0.85771	2169.12	0.03132	2155.76	0.96557	2221.39	0.04155	2209.38	0.9098	2181.01	0.60871	2154.25	0.90061	2236.42	0.99462	2209.4	0.99812	2183.11	0.97958	2155.76	0.99136	2148.4	0.00223	2165.34	0.01822	2168.31	0.91364	2164.44	0.05054	2178.31	0.01088	2163.76	0.01815	2159.72	0.0545	2173.86	0.00192
2236.53	0.74095	2209.51	0.86781	2169.23	0.03184	2155.86	0.97116	2221.5	0.04226	2209.49	0.91699	2181.12	0.62358	2154.36	0.91182	2236.53	0.99649	2209.51	0.99926	2183.22	0.98411	2155.86	0.98824	2148.64	0.00225	2165.5	0.01844	2168.47	0.92318	2164.61	0.04982	2178.52	0.01099	2163.98	0.01838	2159.94	0.05599	2174.09	0.00189
2236.63	0.75563	2209.62	0.87766	2169.34	0.03238	2155.97	0.97627	2221.61	0.04299	2209.59	0.92393	2181.23	0.6387	2154.47	0.92246	2236.63	0.99796	2209.62	0.99988	2183.33	0.98809	2155.97	0.98464	2148.88	0.00226	2165.66	0.01867	2168.62	0.93224	2164.78	0.04912	2178.74	0.0111	2164.21	0.01862	2160.15	0.05753	2174.31	0.00185
2236.74	0.77018	2209.73	0.88723	2169.44	0.03293	2156.08	0.98091	2221.72	0.04374	2209.7	0.93062	2181.34	0.65403	2154.57	0.93251	2236.74	0.99904	2209.73	1	2183.44	0.99152	2156.08	0.98058	2149.12	0.00228	2165.82	0.01891	2168.78	0.9408	2164.94	0.04842	2178.96	0.01121	2164.43	0.01886	2160.36	0.05914	2174.53	0.00182
2236.85	0.78457	2209.84	0.89651	2169.55	0.03349	2156.18	0.98505	2221.82	0.04451	2209.8	0.93703	2181.44	0.66956	2154.68	0.94194	2236.85	0.99972	2209.84	0.99961	2183.55	0.99437	2156.18	0.97607	2149.36	0.0023	2165.98	0.01915	2168.94	0.94885	2165.11	0.04775	2179.17	0.01132	2164.66	0.0191	2160.57	0.06082	2174.76	0.00178
2236.96	0.79877	2209.94	0.90549	2169.66	0.03407	2156.29	0.9887	2221.93	0.0453	2209.9	0.94318	2181.55	0.68526	2154.79	0.95073	2236.96	1	2209.94	0.99872	2183.66	0.99665	2156.29	0.97111	2149.6	0.00232	2166.15	0.01939	2169.09	0.95636	2165.28	0.04708	2179.39	0.01143	2164.88	0.01935	2160.78	0.06258	2174.98	0.00175
2237.07	0.81275	2210.05	0.91413	2169.76	0.03467	2156.4	0.99185	2222.04	0.04611	2210.01	0.94904	2181.66	0.7011	2154.89	0.95886	2237.07	0.99988	2210.05	0.99732	2183.76	0.99835	2156.4	0.96572	2149.84	0.00234	2166.31	0.01964	2169.25	0.96333	2165.44	0.04643	2179.6	0.01155	2165.1	0.01961	2160.99	0.0644	2175.2	0.00172
2237.18	0.82647	2210.16	0.92244	2169.87	0.03528	2156.5	0.99449	2222.15	0.04695	2210.11	0.95462	2181.77	0.71706	2155	0.9663	2237.18	0.99936	2210.16	0.99541	2183.87	0.99947	2156.5	0.9599	2150.08	0.00235	2166.47	0.01989	2169.41	0.96972	2165.61	0.04579	2179.82	0.01166	2165.33	0.01987	2161.21	0.06631	2175.42	0.00169
2237.28	0.83989	2210.27	0.9304	2169.98	0.03591	2156.61	0.99662	2222.26	0.0478	2210.22	0.9599	2181.87	0.7331	2155.11	0.97304	2237.28	0.99843	2210.27	0.99301	2183.98	1	2156.61	0.95366	2150.32	0.00237	2166.63	0.02015	2169.56	0.97554	2165.77	0.04517	2180.03	0.01178	2165.55	0.02013	2161.42	0.06831	2175.65	0.00166
2237.39	0.853	2210.38	0.93798	2170.09	0.03655	2156.72	0.99824	2222.37	0.04869	2210.32	0.96488	2181.98	0.74918	2155.21	0.97906	2237.39	0.99711	2210.38	0.99012	2184.09	0.99994	2156.72	0.94702	2150.56	0.00239	2166.8	0.02041	2169.72	0.98076	2165.94	0.04455	2180.25	0.0119	2165.78	0.0204	2161.63	0.0704	2175.87	0.00163
2237.5	0.86574	2210.48	0.94519	2170.19	0.03722	2156.83	0.99935	2222.47	0.04959	2210.42	0.96955	2182.09	0.76525	2155.32	0.98434	2237.5	0.9954	2210.48	0.98673	2184.2	0.9993	2156.83	0.93999	2150.81	0.00241	2166.96	0.02068	2169.88	0.98538	2166.11	0.04395	2180.46	0.01202	2166	0.02067	2161.84	0.07258	2176.09	0.0016
2237.61	0.87809	2210.59	0.95199	2170.3	0.0379	2156.93	0.99993	2222.58	0.05053	2210.53	0.9739	2182.2	0.78128	2155.43	0.98888	2237.61	0.99329	2210.59	0.98286	2184.31	0.99807	2156.93	0.93258	2151.05	0.00243	2167.12	0.02095	2170.04	0.98938	2166.27	0.04336	2180.68	0.01214	2166.22	0.02095	2162.05	0.07487	2176.32	0.00157
2237.72	0.89002	2210.7	0.95839	2170.41	0.0386	2157.04	1	2222.69	0.05149	2210.63	0.97794	2182.3	0.79721	2155.54	0.99266	2237.72	0.99078	2210.7	0.97852	2184.42	0.99626	2157.04	0.92481	2151.29	0.00245	2167.28	0.02122	2170.19	0.99275	2166.44	0.04278	2180.89	0.01226	2166.45	0.02124	2162.26	0.07727	2176.54	0.00154
2237.83	0.90148	2210.81	0.96437	2170.52	0.03933	2157.15	0.99955	2222.8	0.05248	2210.74	0.98165	2182.41	0.81299	2155.64	0.99566	2237.83	0.9879	2210.81	0.9737	2184.53	0.99387	2157.15	0.91668	2151.53	0.00247	2167.44	0.02151	2170.35	0.99549	2166.61	0.04222	2181.11	0.01239	2166.67	0.02152	2162.48	0.07978	2176.76	0.00152
2237.94	0.91245	2210.92	0.96992	2170.62	0.04007	2157.25	0.99858	2222.91	0.0535	2210.84	0.98503	2182.52	0.82857	2155.75	0.99789	2237.94	0.98462	2210.92	0.96842	2184.64	0.9909	2157.25	0.90822	2151.77	0.00249	2167.61	0.02179	2170.51	0.99759	2166.77	0.04166	2181.32	0.01251	2166.89	0.02182	2162.69	0.08242	2176.99	0.00149
2238.04	0.92291	2211.03	0.97503	2170.73	0.04084	2157.36	0.99709	2223.02	0.05455	2210.94	0.98807	2182.63	0.84387	2155.86	0.99934	2238.04	0.98097	2211.03	0.96269	2184.74	0.98737	2157.36	0.89943	2152.01	0.00251	2167.77	0.02208	2170.66	0.99904	2166.94	0.04111	2181.54	0.01264	2167.12	0.02212	2162.9	0.0852	2177.21	0.00146
2238.15	0.9328	2211.13	0.97968	2170.84	0.04163	2157.47	0.99509	2223.12	0.05563	2211.05	0.99078	2182.73	0.85885	2155.96	1	2238.15	0.97695	2211.13	0.95652	2184.85	0.98329	2157.47	0.89034	2152.25	0.00253	2167.93	0.02238	2170.82	0.99985	2167.1	0.04057	2181.75	0.01277	2167.34	0.02243	2163.11	0.08811	2177.43	0.00144
2238.26	0.94212	2211.24	0.98387	2170.94	0.04245	2157.57	0.99258	2223.23	0.05674	2211.15	0.99314	2182.84	0.87343	2156.07	0.99987	2238.26	0.97256	2211.24	0.94991	2184.96	0.97865	2157.57	0.88095	2152.49	0.00255	2168.09	0.02269	2170.98	1	2167.27	0.04005	2181.97	0.01291	2167.57	0.02274	2163.32	0.09118	2177.65	0.00142
2238.37	0.95082	2211.35	0.98759	2171.05	0.04329	2157.68	0.98956	2223.34	0.05789	2211.26	0.99516	2182.95	0.88755	2156.18	0.99895	2238.37	0.96781	2211.35	0.94288	2185.07	0.97348	2157.68	0.87129	2152.73	0.00257	2168.26	0.023	2171.13	0.9995	2167.44	0.03953	2182.18	0.01304	2167.79	0.02306	2163.53	0.0944	2177.88	0.00139
2238.48	0.95889	2211.46	0.99084	2171.16	0.04416	2157.79	0.98604	2223.45	0.05907	2211.36	0.99683	2183.06	0.90114	2156.29	0.99725	2238.48	0.9627	2211.46	0.93545	2185.18	0.96779	2157.79	0.86137	2152.97	0.00259	2168.42	0.02331	2171.29	0.99835	2167.6	0.03902	2182.4	0.01318	2168.01	0.02338	2163.75	0.0978	2178.1	0.00137
2238.59	0.96629	2211.57	0.9936	2171.27	0.04505	2157.9	0.98203	2223.56	0.06029	2211.46	0.99815	2183.16	0.91413	2156.39	0.99476	2238.59	0.95725	2211.57	0.92761	2185.29	0.96158	2157.9	0.85121	2153.21	0.00261	2168.58	0.02363	2171.45	0.99656	2167.77	0.03852	2182.61	0.01331	2168.24	0.02371	2163.96	0.10139	2178.32	0.00135
2238.7	0.97301	2211.67	0.99587	2171.37	0.04598	2158	0.97752	2223.67	0.06155	2211.57	0.99912	2183.27	0.92644	2156.5	0.9915	2238.7	0.95145	2211.67	0.9194	2185.4	0.95487	2158	0.84081	2153.45	0.00264	2168.74	0.02396	2171.61	0.99412	2167.94	0.03803	2182.83	0.01345	2168.46	0.02405	2164.17	0.10517	2178.55	0.00133
2238.8	0.97902	2211.78	0.99765	2171.48	0.04693	2158.11	0.97253	2223.77	0.06285	2211.67	0.99974	2183.38	0.93802	2156.61	0.98748	2238.8	0.94532	2211.78	0.91081	2185.51	0.94769	2158.11	0.83021	2153.7	0.00266	2168.9	0.0243	2171.76	0.99104	2168.1	0.03755	2183.04	0.0136	2168.69	0.02439	2164.38	0.10916	2178.77	0.0013
2238.91	0.9843	2211.89	0.99893	2171.59	0.04791	2158.22	0.96706	2223.88	0.06419	2211.78	1	2183.49	0.94878	2156.71	0.98269	2238.91	0.93887	2211.89	0.90186	2185.62	0.94004	2158.22	0.81941	2153.94	0.00268	2169.07	0.02464	2171.92	0.98734	2168.27	0.03708	2183.26	0.01374	2168.91	0.02475	2164.59	0.11338	2178.99	0.00128
2239.02	0.98885	2212	0.99972	2171.7	0.04893	2158.32	0.96112	2223.99	0.06558	2211.88	0.99991	2183.59	0.95868	2156.82	0.97717	2239.02	0.93211	2212	0.89257	2185.72	0.93194	2158.32	0.80844	2154.18	0.0027	2169.23	0.02499	2172.08	0.98301	2168.43	0.03661	2183.47	0.01388	2169.13	0.0251	2164.8	0.11784	2179.22	0.00126
2239.13	0.99263	2212.11	1	2171.8	0.04998	2158.43	0.95473	2224.1	0.06701	2211.98	0.99946	2183.7	0.96764	2156.93	0.97091	2239.13	0.92504	2212.11	0.88296	2185.83	0.92341	2158.43	0.7973	2154.42	0.00272	2169.39	0.02534	2172.23	0.97807	2168.6	0.03616	2183.69	0.01403	2169.36	0.02547	2165.02	0.12256	2179.44	0.00124
2239.24	0.99565	2212.21	0.99978	2171.91	0.05107	2158.54	0.94788	2224.21	0.06849	2212.09	0.99866	2183.81	0.9756	2157.03	0.96394	2239.24	0.91767	2212.21	0.87303	2185.94	0.91446	2158.54	0.78601	2154.66	0.00275	2169.55	0.02571	2172.39	0.97253	2168.77	0.03571	2183.9	0.01418	2169.58	0.02584	2165.23	0.12755	2179.66	0.00122
2239.35	0.99789	2212.32	0.99906	2172.02	0.05219	2158.65	0.9406	2224.31	0.07001	2212.19	0.9975	2183.92	0.98252	2157.14	0.95627	2239.35	0.91002	2212.32	0.8628	2186.05	0.90513	2158.65	0.7746	2154.9	0.00277	2169.72	0.02608	2172.55	0.96641	2168.93	0.03527	2184.12	0.01434	2169.81	0.02622	2165.44	0.13284	2179.88	0.00121
2239.46	0.99934	2212.43	0.99784	2172.12	0.05335	2158.75	0.93289	2224.42	0.07159	2212.3	0.996	2184.02	0.98834	2157.25	0.94793	2239.46	0.9021	2212.43	0.8523	2186.16	0.89542	2158.75	0.76307	2155.14	0.00279	2169.88	0.02646	2172.7	0.95971	2169.1	0.03483	2184.33	0.01449	2170.03	0.02661	2165.65	0.13845	2180.11	0.00119
2239.56	1	2212.54	0.99613	2172.23	0.05455	2158.86	0.92476	2224.53	0.07322	2212.4	0.99414	2184.13	0.99303	2157.36	0.93892	2239.56	0.8939	2212.54	0.84152	2186.27	0.88536	2158.86	0.75144	2155.38	0.00282	2170.04	0.02684	2172.86	0.95245	2169.26	0.03441	2184.55	0.01465	2170.25	0.02701	2165.86	0.1444	2180.33	0.00117
2239.67	0.99987	2212.65	0.99392	2172.34	0.05579	2158.97	0.91623	2224.64	0.0749	2212.5	0.99194	2184.24	0.99655	2157.46	0.92929	2239.67	0.88545	2212.65	0.8305	2186.38	0.87497	2158.97	0.73973	2155.62	0.00284	2170.2	0.02724	2173.02	0.94465	2169.43	0.03399	2184.76	0.01481	2170.48	0.02742	2166.07	0.1507	2180.55	0.00115
2239.78	0.99894	2212.75	0.99122	2172.45	0.05707	2159.07	0.9073	2224.75	0.07664	2212.61	0.9894	2184.35	0.99888	2157.57	0.91904	2239.78	0.87676	2212.75	0.81924	2186.49	0.86426	2159.07	0.72795	2155.86	0.00286	2170.36	0.02764	2173.17	0.93633	2169.6	0.03358	2184.98	0.01497	2170.7	0.02783	2166.29	0.15739	2180.78	0.00113
2239.89	0.99722	2212.86	0.98804	2172.55	0.0584	2159.18	0.898	2224.86	0.07844	2212.71	0.98651	2184.45	1	2157.68	0.90821	2239.89	0.86784	2212.86	0.80777	2186.59	0.85327	2159.18	0.71612	2156.1	0.00289	2170.53	0.02806	2173.33	0.9275	2169.76	0.03317	2185.19	0.01513	2170.93	0.02825	2166.5	0.16449	2181	0.00112
2240	0.99472	2212.97	0.98438	2172.66	0.05978	2159.29	0.88833	2224.96	0.0803	2212.81	0.98329	2184.56	0.9999	2157.78	0.89682	2240	0.85869	2212.97	0.79609	2186.7	0.84201	2159.29	0.70425	2156.34	0.00291	2170.69	0.02848	2173.49	0.91818	2169.93	0.03278	2185.41	0.0153	2171.15	0.02869	2166.71	0.17203	2181.22	0.0011
2240.11	0.99145	2213.08	0.98025	2172.77	0.06121	2159.39	0.87831	2225.07	0.08223	2212.92	0.97973	2184.67	0.99859	2157.89	0.8849	2240.11	0.84933	2213.08	0.78423	2186.81	0.8305	2159.39	0.69236	2156.59	0.00294	2170.85	0.02891	2173.65	0.9084	2170.1	0.03239	2185.62	0.01547	2171.37	0.02913	2166.92	0.18003	2181.44	0.00108
2240.22	0.9874	2213.19	0.97565	2172.88	0.06268	2159.5	0.86795	2225.18	0.08422	2213.02	0.97585	2184.78	0.99606	2158	0.87247	2240.22	0.83977	2213.19	0.77221	2186.92	0.81877	2159.5	0.68045	2156.83	0.00296	2171.01	0.02935	2173.8	0.89818	2170.26	0.032	2185.84	0.01564	2171.6	0.02958	2167.13	0.18852	2181.67	0.00107
2240.32	0.98261	2213.29	0.97061	2172.98	0.06421	2159.61	0.85727	2225.29	0.08628	2213.13	0.97165	2184.89	0.99235	2158.1	0.85957	2240.32	0.83003	2213.29	0.76003	2187.03	0.80683	2159.61	0.66855	2157.07	0.00299	2171.18	0.0298	2173.96	0.88753	2170.43	0.03162	2186.05	0.01581	2171.82	0.03004	2167.34	0.19753	2181.89	0.00105
2240.43	0.97708	2213.4	0.96512	2173.09	0.0658	2159.72	0.84628	2225.4	0.08842	2213.23	0.96713	2184.99	0.98748	2158.21	0.84623	2240.43	0.82011	2213.4	0.74772	2187.14	0.79472	2159.72	0.65666	2157.31	0.00301	2171.34	0.03026	2174.12	0.87648	2170.59	0.03125	2186.27	0.01599	2172.05	0.03051	2167.56	0.2071	2182.11	0.00104
2240.54	0.97082	2213.51	0.95919	2173.2	0.06744	2159.82	0.835	2225.51	0.09063	2213.33	0.96229	2185.1	0.98147	2158.32	0.83246	2240.54	0.81002	2213.51	0.73528	2187.25	0.78244	2159.82	0.64481	2157.55	0.00304	2171.5	0.03073	2174.27	0.86505	2170.76	0.03089	2186.48	0.01617	2172.27	0.031	2167.77	0.21724	2182.34	0.00102
2240.65	0.96387	2213.62	0.95285	2173.3	0.06914	2159.93	0.82344	2225.61	0.09291	2213.44	0.95715	2185.21	0.97438	2158.43	0.81832	2240.65	0.79979	2213.62	0.72275	2187.36	0.77002	2159.93	0.63299	2157.79	0.00306	2171.66	0.03121	2174.43	0.85327	2170.93	0.03053	2186.7	0.01635	2172.49	0.03149	2167.98	0.22799	2182.56	0.00101
2240.76	0.95624	2213.73	0.94609	2173.41	0.0709	2160.04	0.81162	2225.72	0.09528	2213.54	0.95172	2185.32	0.96626	2158.53	0.80382	2240.76	0.78941	2213.73	0.71013	2187.47	0.75748	2160.04	0.62122	2158.03	0.00309	2171.83	0.03171	2174.59	0.84115	2171.09	0.03017	2186.91	0.01653	2172.72	0.03199	2168.19	0.23938	2182.78	0.000994419
2240.87	0.94796	2213.83	0.93894	2173.52	0.07273	2160.14	0.79956	2225.83	0.09773	2213.65	0.94599	2185.42	0.95714	2158.64	0.78899	2240.87	0.7789	2213.83	0.69744	2187.57	0.74485	2160.14	0.60951	2158.27	0.00312	2171.99	0.03221	2174.74	0.82873	2171.26	0.02983	2187.13	0.01672	2172.94	0.03251	2168.4	0.25144	2183.01	0.000980477
2240.97	0.93905	2213.94	0.9314	2173.63	0.07463	2160.25	0.78726	2225.94	0.10026	2213.75	0.93998	2185.53	0.9471	2158.75	0.77388	2240.97	0.76828	2213.94	0.68469	2187.68	0.73213	2160.25	0.59788	2158.51	0.00314	2172.15	0.03273	2174.9	0.81603	2171.43	0.02948	2187.34	0.01691	2173.16	0.03304	2168.61	0.2642	2183.23	0.000966818
2241.08	0.92954	2214.05	0.92349	2173.73	0.0766	2160.36	0.77476	2226.05	0.10289	2213.85	0.93369	2185.64	0.9362	2158.85	0.75851	2241.08	0.75755	2214.05	0.6719	2187.79	0.71936	2160.36	0.58633	2158.75	0.00317	2172.31	0.03326	2175.06	0.80307	2171.59	0.02915	2187.56	0.0171	2173.39	0.03358	2168.83	0.27768	2183.45	0.000953433
2241.19	0.91945	2214.16	0.91523	2173.84	0.07864	2160.46	0.76205	2226.16	0.10561	2213.96	0.92713	2185.75	0.9245	2158.96	0.74291	2241.19	0.74673	2214.16	0.65909	2187.9	0.70655	2160.46	0.57487	2158.99	0.0032	2172.47	0.0338	2175.21	0.78987	2171.76	0.02881	2187.77	0.0173	2173.61	0.03413	2169.04	0.29191	2183.67	0.000940314
2241.3	0.90882	2214.27	0.90662	2173.95	0.08075	2160.57	0.74917	2226.26	0.10842	2214.06	0.92031	2185.85	0.91207	2159.07	0.72711	2241.3	0.73582	2214.27	0.64626	2188.01	0.69371	2160.57	0.56351	2159.23	0.00323	2172.64	0.03435	2175.37	0.77646	2171.92	0.02849	2187.99	0.0175	2173.84	0.0347	2169.25	0.30691	2183.9	0.000927455
2241.41	0.89768	2214.37	0.89769	2174.06	0.08295	2160.68	0.73612	2226.37	0.11133	2214.17	0.91324	2185.96	0.89898	2159.17	0.71115	2241.41	0.72485	2214.37	0.63343	2188.12	0.68086	2160.68	0.55226	2159.48	0.00325	2172.8	0.03492	2175.53	0.76287	2172.09	0.02817	2188.2	0.0177	2174.06	0.03527	2169.46	0.32269	2184.12	0.000914849
2241.52	0.88605	2214.48	0.88845	2174.16	0.08522	2160.79	0.72293	2226.48	0.11435	2214.27	0.90592	2186.07	0.8853	2159.28	0.69505	2241.52	0.71381	2214.48	0.62063	2188.23	0.66803	2160.79	0.54113	2159.72	0.00328	2172.96	0.0355	2175.69	0.74912	2172.26	0.02785	2188.42	0.01791	2174.28	0.03587	2169.67	0.33927	2184.34	0.000902488
2241.63	0.87398	2214.59	0.87892	2174.27	0.08758	2160.89	0.7096	2226.59	0.11747	2214.37	0.89837	2186.18	0.8711	2159.39	0.67885	2241.63	0.70272	2214.59	0.60785	2188.34	0.65523	2160.89	0.53012	2159.96	0.00331	2173.12	0.0361	2175.84	0.73523	2172.42	0.02754	2188.63	0.01812	2174.51	0.03647	2169.89	0.35667	2184.57	0.000890367
2241.73	0.86149	2214.7	0.8691	2174.38	0.09003	2161	0.69616	2226.7	0.12071	2214.48	0.89059	2186.28	0.85645	2159.5	0.66257	2241.73	0.69159	2214.7	0.59511	2188.45	0.64247	2161	0.51923	2160.2	0.00334	2173.29	0.03671	2176	0.72122	2172.59	0.02723	2188.85	0.01833	2174.73	0.0371	2170.1	0.37488	2184.79	0.000878479
2241.84	0.84862	2214.81	0.85903	2174.48	0.09257	2161.11	0.68261	2226.81	0.12406	2214.58	0.8826	2186.39	0.84142	2159.6	0.64625	2241.84	0.68044	2214.81	0.58243	2188.55	0.62977	2161.11	0.50849	2160.44	0.00337	2173.45	0.03734	2176.16	0.70712	2172.76	0.02693	2189.06	0.01855	2174.96	0.03773	2170.31	0.3939	2185.01	0.000866819
2241.95	0.83541	2214.91	0.84871	2174.59	0.09521	2161.21	0.66899	2226.91	0.12752	2214.69	0.8744	2186.5	0.82607	2159.71	0.6299	2241.95	0.66926	2214.91	0.56981	2188.66	0.61714	2161.21	0.49789	2160.68	0.0034	2173.61	0.03799	2176.31	0.69295	2172.92	0.02663	2189.28	0.01877	2175.18	0.03839	2170.52	0.41373	2185.24	0.000855379
2242.06	0.82188	2215.02	0.83816	2174.7	0.09794	2161.32	0.65529	2227.02	0.13111	2214.79	0.866	2186.61	0.81046	2159.82	0.61357	2242.06	0.65808	2215.02	0.55727	2188.77	0.6046	2161.32	0.48743	2160.92	0.00343	2173.77	0.03865	2176.47	0.67874	2173.09	0.02634	2189.49	0.01899	2175.4	0.03906	2170.73	0.43435	2185.46	0.000844155
2242.17	0.80807	2215.13	0.8274	2174.81	0.10078	2161.43	0.64155	2227.13	0.13482	2214.89	0.85741	2186.71	0.79465	2159.92	0.59726	2242.17	0.6469	2215.13	0.54482	2188.88	0.59216	2161.43	0.47713	2161.16	0.00346	2173.93	0.03933	2176.63	0.6645	2173.25	0.02605	2189.71	0.01922	2175.63	0.03974	2170.94	0.45574	2185.68	0.000833142
2242.28	0.79401	2215.24	0.81645	2174.91	0.10372	2161.53	0.62776	2227.24	0.13866	2215	0.84865	2186.82	0.7787	2160.03	0.58102	2242.28	0.63574	2215.24	0.53247	2188.99	0.57982	2161.53	0.46698	2161.4	0.00349	2174.1	0.04002	2176.78	0.65025	2173.42	0.02576	2189.92	0.01945	2175.85	0.04045	2171.16	0.47786	2185.9	0.000822333
2242.39	0.77975	2215.35	0.80532	2175.02	0.10677	2161.64	0.61396	2227.35	0.14264	2215.1	0.83971	2186.93	0.76266	2160.14	0.56486	2242.39	0.62459	2215.35	0.52023	2189.1	0.56761	2161.64	0.45699	2161.64	0.00352	2174.26	0.04074	2176.94	0.63602	2173.59	0.02548	2190.14	0.01969	2176.08	0.04117	2171.37	0.50068	2186.13	0.000811723
2242.49	0.7653	2215.45	0.79403	2175.13	0.10993	2161.75	0.60014	2227.45	0.14675	2215.21	0.83061	2187.04	0.74658	2160.25	0.54881	2242.49	0.61347	2215.45	0.50811	2189.21	0.55553	2161.75	0.44717	2161.88	0.00355	2174.42	0.04147	2177.1	0.62182	2173.75	0.02521	2190.35	0.01992	2176.3	0.04191	2171.58	0.52413	2186.35	0.000801309
2242.6	0.7507	2215.56	0.78259	2175.24	0.11321	2161.86	0.58634	2227.56	0.15101	2215.31	0.82137	2187.14	0.7305	2160.35	0.53289	2242.6	0.60239	2215.56	0.49611	2189.32	0.54359	2161.86	0.43751	2162.12	0.00359	2174.58	0.04223	2177.26	0.60767	2173.92	0.02494	2190.57	0.02017	2176.52	0.04267	2171.79	0.54817	2186.57	0.000791084
2242.71	0.73599	2215.67	0.77103	2175.34	0.11661	2161.96	0.57255	2227.67	0.15541	2215.41	0.81199	2187.25	0.71448	2160.46	0.51712	2242.71	0.59136	2215.67	0.48425	2189.43	0.5318	2161.96	0.42802	2162.37	0.00362	2174.75	0.04301	2177.41	0.5936	2174.09	0.02467	2190.78	0.02041	2176.75	0.04345	2172	0.57271	2186.8	0.000781045
2242.82	0.72119	2215.78	0.75935	2175.45	0.12014	2162.07	0.5588	2227.78	0.15996	2215.52	0.80247	2187.36	0.69853	2160.57	0.50152	2242.82	0.58038	2215.78	0.47253	2189.53	0.52017	2162.07	0.4187	2162.61	0.00365	2174.91	0.0438	2177.57	0.57961	2174.25	0.02441	2191	0.02067	2176.97	0.04425	2172.21	0.59768	2187.02	0.000771186
2242.93	0.70634	2215.89	0.74758	2175.56	0.12379	2162.18	0.54509	2227.89	0.16466	2215.62	0.79284	2187.47	0.68271	2160.67	0.48611	2242.93	0.56947	2215.89	0.46096	2189.64	0.5087	2162.18	0.40955	2162.85	0.00369	2175.07	0.04463	2177.73	0.56572	2174.42	0.02415	2191.21	0.02092	2177.2	0.04507	2172.43	0.62298	2187.24	0.000761504
2243.04	0.69145	2215.99	0.73573	2175.66	0.12758	2162.28	0.53145	2228	0.16952	2215.73	0.7831	2187.57	0.66704	2160.78	0.4709	2243.04	0.55862	2215.99	0.44955	2189.75	0.49741	2162.28	0.40057	2163.09	0.00372	2175.23	0.04547	2177.88	0.55196	2174.58	0.02389	2191.43	0.02118	2177.42	0.04591	2172.64	0.64851	2187.47	0.000751994
2243.15	0.67657	2216.1	0.72382	2175.77	0.1315	2162.39	0.51788	2228.1	0.17454	2215.83	0.77325	2187.68	0.65154	2160.89	0.45592	2243.15	0.54786	2216.1	0.43831	2189.86	0.48629	2162.39	0.39177	2163.33	0.00375	2175.39	0.04634	2178.04	0.53832	2174.75	0.02364	2191.64	0.02145	2177.64	0.04678	2172.85	0.67416	2187.69	0.000742652
2243.25	0.66172	2216.21	0.71186	2175.88	0.13556	2162.5	0.50439	2228.21	0.17973	2215.93	0.76332	2187.79	0.63624	2160.99	0.44118	2243.25	0.53717	2216.21	0.42723	2189.97	0.47536	2162.5	0.38314	2163.57	0.00379	2175.56	0.04723	2178.2	0.52484	2174.92	0.02339	2191.86	0.02171	2177.87	0.04767	2173.06	0.6998	2187.91	0.000733473
2243.36	0.64691	2216.32	0.69986	2175.99	0.13977	2162.61	0.491	2228.32	0.18508	2216.04	0.7533	2187.9	0.62116	2161.1	0.42668	2243.36	0.52658	2216.32	0.41633	2190.08	0.46461	2162.61	0.37469	2163.81	0.00382	2175.72	0.04815	2178.35	0.51151	2175.08	0.02314	2192.07	0.02199	2178.09	0.04858	2173.27	0.72531	2188.13	0.000724455
2243.47	0.63218	2216.43	0.68784	2176.09	0.14413	2162.71	0.47772	2228.43	0.19061	2216.14	0.74322	2188	0.60633	2161.21	0.41245	2243.47	0.51609	2216.43	0.40561	2190.19	0.45406	2162.71	0.36641	2164.05	0.00386	2175.88	0.0491	2178.51	0.49836	2175.25	0.0229	2192.29	0.02227	2178.32	0.04952	2173.48	0.75055	2188.36	0.000715593
2243.58	0.61754	2216.53	0.67582	2176.2	0.14864	2162.82	0.46455	2228.54	0.19632	2216.24	0.73307	2188.11	0.59175	2161.32	0.3985	2243.58	0.50569	2216.53	0.39507	2190.3	0.4437	2162.82	0.35831	2164.29	0.00389	2176.04	0.05008	2178.67	0.48539	2175.42	0.02266	2192.5	0.02255	2178.54	0.05049	2173.7	0.77538	2188.58	0.000706884
2243.69	0.60303	2216.64	0.6638	2176.31	0.1533	2162.93	0.45152	2228.65	0.20221	2216.35	0.72287	2188.22	0.57744	2161.42	0.38483	2243.69	0.49541	2216.64	0.38472	2190.41	0.43353	2162.93	0.35038	2164.53	0.00393	2176.21	0.05109	2178.82	0.47261	2175.58	0.02243	2192.72	0.02284	2178.76	0.05148	2173.91	0.79964	2188.8	0.000698324
2243.8	0.58865	2216.75	0.65181	2176.42	0.15813	2163.03	0.43862	2228.75	0.20828	2216.45	0.71262	2188.33	0.5634	2161.53	0.37146	2243.8	0.48524	2216.75	0.37457	2190.51	0.42357	2163.03	0.34262	2164.77	0.00397	2176.37	0.05213	2178.98	0.46003	2175.75	0.0222	2192.93	0.02313	2178.99	0.0525	2174.12	0.82319	2189.03	0.00068991
2243.91	0.57442	2216.86	0.63985	2176.52	0.16313	2163.14	0.42587	2228.86	0.21454	2216.56	0.70234	2188.43	0.54966	2161.64	0.35838	2243.91	0.47518	2216.86	0.3646	2190.62	0.41381	2163.14	0.33504	2165.01	0.004	2176.53	0.0532	2179.14	0.44766	2175.91	0.02197	2193.15	0.02343	2179.21	0.05355	2174.33	0.84587	2189.25	0.000681638
2244.01	0.56037	2216.97	0.62793	2176.63	0.16829	2163.25	0.41327	2228.97	0.22099	2216.66	0.69204	2188.54	0.5362	2161.74	0.34562	2244.01	0.46525	2216.97	0.35483	2190.73	0.40425	2163.25	0.32762	2165.26	0.00404	2176.69	0.0543	2179.3	0.43551	2176.08	0.02174	2193.36	0.02374	2179.43	0.05463	2174.54	0.86752	2189.47	0.000673506
2244.12	0.5465	2217.07	0.61607	2176.74	0.17363	2163.35	0.40084	2229.08	0.22763	2216.76	0.68171	2188.65	0.52305	2161.85	0.33318	2244.12	0.45545	2217.07	0.34526	2190.84	0.39489	2163.35	0.32038	2165.5	0.00408	2176.85	0.05545	2179.45	0.42358	2176.25	0.02152	2193.58	0.02405	2179.66	0.05575	2174.75	0.88801	2189.69	0.000665509
2244.23	0.53284	2217.18	0.60428	2176.85	0.17914	2163.46	0.38859	2229.19	0.23448	2216.87	0.67138	2188.76	0.5102	2161.96	0.32105	2244.23	0.44577	2217.18	0.33589	2190.95	0.38574	2163.46	0.3133	2165.74	0.00412	2177.02	0.05662	2179.61	0.41188	2176.41	0.0213	2193.79	0.02436	2179.88	0.05689	2174.97	0.90717	2189.92	0.000657645
2244.34	0.51939	2217.29	0.59257	2176.95	0.18483	2163.57	0.37651	2229.3	0.24152	2216.97	0.66105	2188.86	0.49765	2162.06	0.30924	2244.34	0.43623	2217.29	0.32672	2191.06	0.37679	2163.57	0.30638	2165.98	0.00416	2177.18	0.05784	2179.77	0.40042	2176.58	0.02109	2194.01	0.02469	2180.11	0.05807	2175.18	0.92486	2190.14	0.000649912
2244.45	0.50616	2217.4	0.58094	2177.06	0.19071	2163.68	0.36462	2229.4	0.24877	2217.08	0.65073	2188.97	0.48541	2162.17	0.29776	2244.45	0.42683	2217.4	0.31776	2191.17	0.36804	2163.68	0.29963	2166.22	0.0042	2177.34	0.0591	2179.92	0.3892	2176.75	0.02087	2194.22	0.02501	2180.33	0.05929	2175.39	0.94096	2190.36	0.000642305
2244.56	0.49317	2217.51	0.56941	2177.17	0.19678	2163.78	0.35292	2229.51	0.25622	2217.18	0.64042	2189.08	0.47347	2162.28	0.28661	2244.56	0.41757	2217.51	0.30899	2191.28	0.3595	2163.78	0.29305	2166.46	0.00424	2177.5	0.0604	2180.08	0.37822	2176.91	0.02066	2194.44	0.02535	2180.55	0.06054	2175.6	0.95534	2190.59	0.000634823
2244.66	0.48042	2217.61	0.55799	2177.27	0.20304	2163.89	0.34142	2229.62	0.26388	2217.28	0.63013	2189.19	0.46183	2162.39	0.27579	2244.66	0.40845	2217.61	0.30043	2191.39	0.35115	2163.89	0.28662	2166.7	0.00428	2177.67	0.06174	2180.24	0.36748	2177.08	0.02046	2194.65	0.02569	2180.78	0.06183	2175.81	0.96787	2190.81	0.000627462
2244.77	0.46792	2217.72	0.54668	2177.38	0.2095	2164	0.33012	2229.73	0.27175	2217.39	0.61987	2189.29	0.4505	2162.49	0.26529	2244.77	0.39948	2217.72	0.29207	2191.49	0.343	2164	0.28034	2166.94	0.00432	2177.83	0.06313	2180.39	0.357	2177.24	0.02025	2194.87	0.02603	2181	0.06316	2176.02	0.97847	2191.03	0.00062022
2244.88	0.45568	2217.83	0.5355	2177.49	0.21615	2164.1	0.31903	2229.84	0.27983	2217.49	0.60965	2189.4	0.43946	2162.6	0.25512	2244.88	0.39065	2217.83	0.28392	2191.6	0.33505	2164.1	0.27422	2167.18	0.00436	2177.99	0.06457	2180.55	0.34676	2177.41	0.02005	2195.08	0.02639	2181.23	0.06454	2176.24	0.98705	2191.26	0.000613094
2244.99	0.4437	2217.94	0.52444	2177.6	0.223	2164.21	0.30815	2229.95	0.28813	2217.6	0.59948	2189.51	0.42872	2162.71	0.24527	2244.99	0.38197	2217.94	0.27596	2191.71	0.3273	2164.21	0.26825	2167.42	0.0044	2178.15	0.06606	2180.71	0.33677	2177.58	0.01985	2195.3	0.02675	2181.45	0.06595	2176.45	0.99352	2191.48	0.000606083
2245.1	0.43199	2218.05	0.51352	2177.7	0.23006	2164.32	0.29749	2230.05	0.29664	2217.7	0.58935	2189.62	0.41826	2162.81	0.23575	2245.1	0.37344	2218.05	0.26821	2191.82	0.31974	2164.32	0.26243	2167.66	0.00444	2178.31	0.06761	2180.87	0.32704	2177.74	0.01965	2195.52	0.02712	2181.67	0.06741	2176.66	0.99786	2191.7	0.000599182
2245.21	0.42055	2218.15	0.50274	2177.81	0.23733	2164.42	0.28705	2230.16	0.30536	2217.8	0.57928	2189.72	0.40809	2162.92	0.22655	2245.21	0.36507	2218.15	0.26065	2191.93	0.31236	2164.42	0.25676	2167.9	0.00449	2178.48	0.06921	2181.02	0.31755	2177.91	0.01946	2195.73	0.02749	2181.9	0.06892	2176.87	1	2191.92	0.000592391
2245.32	0.40938	2218.26	0.49211	2177.92	0.24481	2164.53	0.27683	2230.27	0.3143	2217.91	0.56927	2189.83	0.3982	2163.03	0.21767	2245.32	0.35684	2218.26	0.25329	2192.04	0.30517	2164.53	0.25123	2168.15	0.00453	2178.64	0.07086	2181.18	0.30832	2178.08	0.01927	2195.95	0.02787	2182.12	0.07048	2177.08	0.99994	2192.15	0.000585706
2245.42	0.39848	2218.37	0.48163	2178.03	0.25249	2164.64	0.26684	2230.38	0.32345	2218.01	0.55933	2189.94	0.38859	2163.13	0.20909	2245.42	0.34877	2218.37	0.24612	2192.15	0.29817	2164.64	0.24583	2168.39	0.00458	2178.8	0.07258	2181.34	0.29933	2178.24	0.01908	2196.16	0.02826	2182.35	0.07209	2177.29	0.99768	2192.37	0.000579126
2245.53	0.38785	2218.48	0.47131	2178.13	0.26039	2164.75	0.25708	2230.49	0.33282	2218.12	0.54947	2190.05	0.37924	2163.24	0.20083	2245.53	0.34085	2218.48	0.23915	2192.26	0.29135	2164.75	0.24058	2168.63	0.00462	2178.96	0.07436	2181.49	0.29059	2178.41	0.0189	2196.38	0.02866	2182.57	0.07375	2177.51	0.99324	2192.59	0.000572648
2245.64	0.3775	2218.59	0.46115	2178.24	0.26851	2164.85	0.24754	2230.59	0.34241	2218.22	0.53968	2190.15	0.37015	2163.35	0.19287	2245.64	0.33309	2218.59	0.23237	2192.37	0.2847	2164.85	0.23546	2168.87	0.00467	2179.13	0.07621	2181.65	0.28209	2178.57	0.01871	2196.59	0.02906	2182.79	0.07547	2177.72	0.98664	2192.82	0.00056627
2245.75	0.36742	2218.69	0.45115	2178.35	0.27684	2164.96	0.23823	2230.7	0.3522	2218.32	0.52998	2190.26	0.36132	2163.46	0.1852	2245.75	0.32548	2218.69	0.22578	2192.47	0.27823	2164.96	0.23047	2169.11	0.00471	2179.29	0.07813	2181.81	0.27384	2178.74	0.01853	2196.81	0.02948	2183.02	0.07725	2177.93	0.97796	2193.04	0.000559991
2245.86	0.35761	2218.8	0.44133	2178.45	0.28539	2165.07	0.22916	2230.81	0.36221	2218.43	0.52037	2190.37	0.35274	2163.56	0.17783	2245.86	0.31803	2218.8	0.21937	2192.58	0.27193	2165.07	0.22561	2169.35	0.00476	2179.45	0.08012	2181.96	0.26583	2178.91	0.01835	2197.02	0.0299	2183.24	0.07908	2178.14	0.96726	2193.26	0.000553807
2245.97	0.34807	2218.91	0.43167	2178.56	0.29415	2165.17	0.22032	2230.92	0.37243	2218.53	0.51085	2190.48	0.34441	2163.67	0.17074	2245.97	0.31073	2218.91	0.21314	2192.69	0.2658	2165.17	0.22087	2169.59	0.00481	2179.61	0.08219	2182.12	0.25805	2179.07	0.01817	2197.24	0.03033	2183.47	0.08098	2178.35	0.95462	2193.49	0.000547717
2246.08	0.33879	2219.02	0.42218	2178.67	0.30314	2165.28	0.2117	2231.03	0.38285	2218.64	0.50143	2190.58	0.33631	2163.78	0.16392	2246.08	0.30358	2219.02	0.20709	2192.8	0.25983	2165.28	0.21626	2169.83	0.00486	2179.77	0.08434	2182.28	0.2505	2179.24	0.018	2197.45	0.03077	2183.69	0.08295	2178.56	0.94015	2193.71	0.000541719
2246.18	0.32978	2219.13	0.41287	2178.78	0.31234	2165.39	0.20332	2231.14	0.39348	2218.74	0.49211	2190.69	0.32844	2163.88	0.15738	2246.18	0.29658	2219.13	0.20122	2192.91	0.25402	2165.39	0.21177	2170.07	0.00491	2179.94	0.08657	2182.43	0.24319	2179.41	0.01783	2197.67	0.03121	2183.91	0.08499	2178.78	0.92397	2193.93	0.000535812
2246.29	0.32102	2219.24	0.40374	2178.88	0.32176	2165.49	0.19517	2231.24	0.40431	2218.84	0.48289	2190.8	0.3208	2163.99	0.1511	2246.29	0.28974	2219.24	0.19553	2193.02	0.24837	2165.49	0.20739	2170.31	0.00496	2180.1	0.0889	2182.59	0.2361	2179.57	0.01766	2197.88	0.03167	2184.14	0.0871	2178.99	0.90619	2194.15	0.000529993
2246.4	0.31252	2219.34	0.39478	2178.99	0.3314	2165.6	0.18725	2231.35	0.41533	2218.95	0.47379	2190.91	0.31338	2164.1	0.14508	2246.4	0.28305	2219.34	0.19	2193.13	0.24287	2165.6	0.20313	2170.55	0.00501	2180.26	0.09131	2182.75	0.22923	2179.74	0.01749	2198.1	0.03214	2184.36	0.08928	2179.2	0.88696	2194.38	0.000524261
2246.51	0.30427	2219.45	0.386	2179.1	0.34125	2165.71	0.17956	2231.46	0.42655	2219.05	0.46479	2191.01	0.30617	2164.21	0.13931	2246.51	0.2765	2219.45	0.18464	2193.24	0.23752	2165.71	0.19897	2170.79	0.00506	2180.42	0.09382	2182.91	0.22257	2179.9	0.01732	2198.31	0.03261	2184.59	0.09155	2179.41	0.86641	2194.6	0.000518614
2246.62	0.29626	2219.56	0.3774	2179.21	0.35132	2165.82	0.17209	2231.57	0.43795	2219.16	0.45591	2191.12	0.29916	2164.31	0.13379	2246.62	0.27011	2219.56	0.17944	2193.35	0.23232	2165.82	0.19493	2171.04	0.00511	2180.59	0.09644	2183.06	0.21613	2180.07	0.01716	2198.53	0.0331	2184.81	0.09389	2179.62	0.84469	2194.82	0.00051305
2246.73	0.28849	2219.67	0.36898	2179.31	0.3616	2165.92	0.16485	2231.68	0.44953	2219.26	0.44714	2191.23	0.29236	2164.42	0.12849	2246.73	0.26386	2219.67	0.17441	2193.45	0.22725	2165.92	0.19099	2171.28	0.00516	2180.75	0.09915	2183.22	0.20989	2180.24	0.017	2198.74	0.0336	2185.03	0.09633	2179.83	0.82196	2195.05	0.000507567
2246.84	0.28096	2219.78	0.36073	2179.42	0.37209	2166.03	0.15783	2231.79	0.46128	2219.36	0.4385	2191.34	0.28575	2164.53	0.12343	2246.84	0.25775	2219.78	0.16952	2193.56	0.22233	2166.03	0.18715	2171.52	0.00521	2180.91	0.10199	2183.38	0.20386	2180.4	0.01684	2198.96	0.03411	2185.26	0.09886	2180.05	0.79838	2195.27	0.000502165
2246.94	0.27366	2219.88	0.35266	2179.53	0.38278	2166.14	0.15104	2231.89	0.47321	2219.47	0.42997	2191.44	0.27933	2164.63	0.11858	2246.94	0.25179	2219.88	0.16479	2193.67	0.21754	2166.14	0.18342	2171.76	0.00527	2181.07	0.10493	2183.53	0.19803	2180.57	0.01668	2199.17	0.03462	2185.48	0.10148	2180.26	0.77408	2195.49	0.000496841
2247.05	0.26658	2219.99	0.34477	2179.63	0.39367	2166.24	0.14446	2232	0.48529	2219.57	0.42157	2191.55	0.27309	2164.74	0.11394	2247.05	0.24597	2219.99	0.16021	2193.78	0.21288	2166.24	0.17977	2172	0.00532	2181.24	0.108	2183.69	0.19238	2180.74	0.01653	2199.39	0.03516	2185.7	0.10421	2180.47	0.74923	2195.72	0.000491594
2247.16	0.25972	2220.1	0.33706	2179.74	0.40477	2166.35	0.13809	2232.11	0.49753	2219.67	0.4133	2191.66	0.26703	2164.85	0.10951	2247.16	0.24029	2220.1	0.15578	2193.89	0.20834	2166.35	0.17623	2172.24	0.00538	2181.4	0.1112	2183.85	0.18693	2180.9	0.01637	2199.6	0.0357	2185.93	0.10704	2180.68	0.72397	2195.94	0.000486422
2247.27	0.25307	2220.21	0.32951	2179.85	0.41605	2166.46	0.13194	2232.22	0.5099	2219.78	0.40515	2191.77	0.26114	2164.95	0.10528	2247.27	0.23475	2220.21	0.15148	2194	0.20393	2166.46	0.17277	2172.48	0.00544	2181.56	0.11453	2184	0.18165	2181.07	0.01622	2199.82	0.03625	2186.15	0.10998	2180.89	0.69845	2196.16	0.000481325
2247.38	0.24663	2220.32	0.32214	2179.96	0.42753	2166.57	0.12599	2232.33	0.52241	2219.88	0.39713	2191.87	0.25542	2165.06	0.10124	2247.38	0.22934	2220.32	0.14733	2194.11	0.19964	2166.57	0.16941	2172.72	0.00549	2181.72	0.118	2184.16	0.17656	2181.23	0.01607	2200.03	0.03682	2186.38	0.11304	2181.1	0.6728	2196.38	0.000476299
2247.49	0.24039	2220.42	0.31495	2180.06	0.43918	2166.67	0.12025	2232.44	0.53505	2219.99	0.38924	2191.98	0.24986	2165.17	0.09737	2247.49	0.22407	2220.42	0.1433	2194.22	0.19547	2166.67	0.16613	2172.96	0.00555	2181.88	0.12161	2184.32	0.17163	2181.4	0.01592	2200.25	0.0374	2186.6	0.11622	2181.32	0.64716	2196.61	0.000471345
2247.6	0.23434	2220.53	0.30792	2180.17	0.45101	2166.78	0.11472	2232.54	0.5478	2220.09	0.38148	2192.09	0.24445	2165.28	0.09369	2247.6	0.21893	2220.53	0.13941	2194.33	0.19141	2166.78	0.16293	2173.2	0.00561	2182.05	0.12537	2184.47	0.16687	2181.57	0.01577	2200.46	0.03799	2186.82	0.11953	2181.53	0.62163	2196.83	0.000466461
2247.7	0.22849	2220.64	0.30105	2180.28	0.46301	2166.89	0.10938	2232.65	0.56065	2220.19	0.37384	2192.2	0.2392	2165.38	0.09017	2247.7	0.21392	2220.64	0.13564	2194.43	0.18746	2166.89	0.15982	2173.44	0.00567	2182.21	0.1293	2184.63	0.16228	2181.73	0.01563	2200.68	0.03859	2187.05	0.12298	2181.74	0.59635	2197.05	0.000461646
2247.81	0.22282	2220.75	0.29436	2180.39	0.47518	2166.99	0.10423	2232.76	0.5736	2220.3	0.36634	2192.3	0.23409	2165.49	0.08681	2247.81	0.20903	2220.75	0.132	2194.54	0.18362	2166.99	0.15679	2173.68	0.00573	2182.37	0.13339	2184.79	0.15784	2181.9	0.01549	2200.89	0.03921	2187.27	0.12657	2181.95	0.5714	2197.28	0.000456897
2247.92	0.21733	2220.86	0.28782	2180.49	0.48749	2167.1	0.09928	2232.87	0.58662	2220.4	0.35898	2192.41	0.22913	2165.6	0.08361	2247.92	0.20427	2220.86	0.12847	2194.65	0.17988	2167.1	0.15383	2173.93	0.00579	2182.53	0.13765	2184.95	0.15355	2182.07	0.01535	2201.11	0.03985	2187.5	0.13031	2182.16	0.54688	2197.5	0.000452215
2248.03	0.21201	2220.96	0.28145	2180.6	0.49995	2167.21	0.09451	2232.98	0.59971	2220.51	0.35174	2192.52	0.2243	2165.7	0.08055	2248.03	0.19963	2220.96	0.12507	2194.76	0.17624	2167.21	0.15095	2174.17	0.00585	2182.7	0.14208	2185.1	0.14941	2182.23	0.01521	2201.32	0.04049	2187.72	0.13421	2182.37	0.52288	2197.72	0.000447597
2248.14	0.20685	2221.07	0.27523	2180.71	0.51254	2167.31	0.08993	2233.09	0.61285	2220.61	0.34463	2192.63	0.2196	2165.81	0.07764	2248.14	0.19511	2221.07	0.12177	2194.87	0.1727	2167.31	0.14814	2174.41	0.00592	2182.86	0.14671	2185.26	0.14541	2182.4	0.01507	2201.54	0.04116	2187.94	0.13828	2182.59	0.49946	2197.95	0.000443043
2248.25	0.20186	2221.18	0.26917	2180.81	0.52526	2167.42	0.08552	2233.19	0.62603	2220.71	0.33766	2192.73	0.21504	2165.92	0.07486	2248.25	0.19071	2221.18	0.11858	2194.98	0.16926	2167.42	0.14541	2174.65	0.00598	2183.02	0.15153	2185.42	0.14155	2182.56	0.01493	2201.75	0.04184	2188.17	0.14252	2182.8	0.47668	2198.17	0.000438551
2248.35	0.19703	2221.29	0.26326	2180.92	0.5381	2167.53	0.08129	2233.3	0.63924	2220.82	0.33081	2192.84	0.2106	2166.02	0.07221	2248.35	0.18642	2221.29	0.1155	2195.09	0.16591	2167.53	0.14274	2174.89	0.00605	2183.18	0.15654	2185.57	0.13782	2182.73	0.0148	2201.97	0.04253	2188.39	0.14695	2183.01	0.45459	2198.39	0.00043412
2248.46	0.19235	2221.4	0.25749	2181.03	0.55104	2167.64	0.07722	2233.41	0.65246	2220.92	0.3241	2192.95	0.20628	2166.13	0.06968	2248.46	0.18224	2221.4	0.11252	2195.2	0.16264	2167.64	0.14013	2175.13	0.00611	2183.34	0.16177	2185.73	0.13423	2182.9	0.01466	2202.18	0.04324	2188.62	0.15158	2183.22	0.43324	2198.61	0.00042975
2248.57	0.18781	2221.5	0.25188	2181.14	0.56407	2167.74	0.07332	2233.52	0.66567	2221.03	0.31752	2193.06	0.20207	2166.24	0.06727	2248.57	0.17818	2221.5	0.10964	2195.31	0.15947	2167.74	0.1376	2175.37	0.00618	2183.51	0.16721	2185.89	0.13075	2183.06	0.01453	2202.4	0.04397	2188.84	0.15642	2183.43	0.41267	2198.84	0.000425438
2248.68	0.18342	2221.61	0.24641	2181.24	0.57718	2167.85	0.06959	2233.63	0.67887	2221.13	0.31106	2193.16	0.19798	2166.35	0.06497	2248.68	0.17422	2221.61	0.10685	2195.41	0.15637	2167.85	0.13512	2175.61	0.00625	2183.67	0.17288	2186.04	0.12739	2183.23	0.0144	2202.61	0.04472	2189.06	0.16147	2183.64	0.39288	2199.06	0.000421185
2248.79	0.17916	2221.72	0.24107	2181.35	0.59036	2167.96	0.06601	2233.73	0.69202	2221.23	0.30474	2193.27	0.194	2166.45	0.06278	2248.79	0.17037	2221.72	0.10416	2195.52	0.15336	2167.96	0.13271	2175.85	0.00632	2183.83	0.17877	2186.2	0.12415	2183.4	0.01427	2202.83	0.04548	2189.29	0.16676	2183.86	0.37389	2199.28	0.000416988
2248.9	0.17504	2221.83	0.23588	2181.46	0.6036	2168.06	0.06258	2233.84	0.70513	2221.34	0.29854	2193.38	0.19013	2166.56	0.06069	2248.9	0.16662	2221.83	0.10156	2195.63	0.15043	2168.06	0.13035	2176.09	0.00639	2183.99	0.18491	2186.36	0.12102	2183.56	0.01415	2203.04	0.04627	2189.51	0.17229	2184.07	0.35573	2199.51	0.000412847
2249.01	0.17104	2221.94	0.23082	2181.57	0.61688	2168.17	0.05929	2233.95	0.71817	2221.44	0.29247	2193.49	0.18636	2166.67	0.0587	2249.01	0.16297	2221.94	0.09904	2195.74	0.14757	2168.17	0.12806	2176.33	0.00646	2184.16	0.19129	2186.52	0.118	2183.73	0.01402	2203.26	0.04707	2189.74	0.17808	2184.28	0.33838	2199.73	0.000408761
2249.11	0.16716	2222.04	0.22589	2181.67	0.63018	2168.28	0.05615	2234.06	0.73112	2221.55	0.28652	2193.59	0.18269	2166.77	0.0568	2249.11	0.15942	2222.04	0.0966	2195.85	0.14479	2168.28	0.12581	2176.57	0.00654	2184.32	0.19793	2186.67	0.11508	2183.89	0.0139	2203.47	0.04789	2189.96	0.18414	2184.49	0.32183	2199.95	0.000404729
2249.22	0.1634	2222.15	0.22109	2181.78	0.6435	2168.38	0.05315	2234.17	0.74396	2221.65	0.2807	2193.7	0.17911	2166.88	0.05499	2249.22	0.15596	2222.15	0.09425	2195.96	0.14207	2168.38	0.12363	2176.82	0.00661	2184.48	0.20483	2186.83	0.11226	2184.06	0.01378	2203.69	0.04874	2190.18	0.19049	2184.7	0.30609	2200.17	0.00040075
2249.33	0.15976	2222.26	0.21641	2181.89	0.65682	2168.49	0.05029	2234.28	0.75669	2221.75	0.275	2193.81	0.17563	2166.99	0.05325	2249.33	0.1526	2222.26	0.09197	2196.07	0.13943	2168.49	0.12149	2177.06	0.00669	2184.64	0.212	2186.99	0.10953	2184.23	0.01365	2203.9	0.04961	2190.41	0.19714	2184.92	0.29114	2200.4	0.000396823
2249.44	0.15623	2222.37	0.21186	2181.99	0.67012	2168.6	0.04755	2234.38	0.76928	2221.86	0.26942	2193.92	0.17224	2167.1	0.0516	2249.44	0.14932	2222.37	0.08977	2196.18	0.13686	2168.6	0.11941	2177.3	0.00676	2184.8	0.21944	2187.14	0.1069	2184.39	0.01353	2204.12	0.05049	2190.63	0.20412	2185.13	0.27695	2200.62	0.000392947
2249.55	0.1528	2222.48	0.20743	2182.1	0.68338	2168.71	0.04494	2234.49	0.78171	2221.96	0.26396	2194.02	0.16893	2167.2	0.05002	2249.55	0.14614	2222.48	0.08764	2196.29	0.13435	2168.71	0.11737	2177.54	0.00684	2184.97	0.22717	2187.3	0.10435	2184.56	0.01342	2204.33	0.05141	2190.86	0.21144	2185.34	0.26351	2200.84	0.000389122
2249.66	0.14948	2222.58	0.20311	2182.21	0.6966	2168.81	0.04245	2234.6	0.79397	2222.07	0.25862	2194.13	0.16571	2167.31	0.04852	2249.66	0.14304	2222.58	0.08559	2196.39	0.1319	2168.81	0.11539	2177.78	0.00692	2185.13	0.23518	2187.46	0.10189	2184.73	0.0133	2204.55	0.05234	2191.08	0.21912	2185.55	0.25079	2201.07	0.000385345
2249.77	0.14626	2222.69	0.1989	2182.32	0.70975	2168.92	0.04008	2234.71	0.80603	2222.17	0.25339	2194.24	0.16258	2167.42	0.04708	2249.77	0.14003	2222.69	0.08359	2196.5	0.12952	2168.92	0.11345	2178.02	0.007	2185.29	0.2435	2187.61	0.09951	2184.89	0.01318	2204.76	0.0533	2191.3	0.22718	2185.76	0.23877	2201.29	0.000381617
2249.87	0.14313	2222.8	0.19481	2182.42	0.72282	2169.03	0.03782	2234.82	0.81789	2222.27	0.24829	2194.35	0.15952	2167.52	0.0457	2249.87	0.13709	2222.8	0.08167	2196.61	0.12719	2169.03	0.11155	2178.26	0.00708	2185.45	0.25211	2187.77	0.09721	2185.06	0.01307	2204.98	0.05429	2191.53	0.23564	2185.97	0.22741	2201.51	0.000377937
2249.98	0.14009	2222.91	0.19082	2182.53	0.73579	2169.13	0.03567	2234.93	0.82951	2222.38	0.24329	2194.45	0.15654	2167.63	0.04439	2249.98	0.13424	2222.91	0.0798	2196.72	0.12492	2169.13	0.1097	2178.5	0.00716	2185.62	0.26104	2187.93	0.09498	2185.22	0.01295	2205.19	0.0553	2191.75	0.24453	2186.19	0.21669	2201.74	0.000374304
2250.09	0.13715	2223.02	0.18694	2182.64	0.74865	2169.24	0.03362	2235.03	0.84089	2222.48	0.23841	2194.56	0.15363	2167.74	0.04313	2250.09	0.13146	2223.02	0.078	2196.83	0.12271	2169.24	0.1079	2178.74	0.00725	2185.78	0.27028	2188.08	0.09283	2185.39	0.01284	2205.41	0.05634	2191.97	0.25387	2186.4	0.20658	2201.96	0.000370717
2250.2	0.13428	2223.12	0.18316	2182.75	0.76137	2169.35	0.03168	2235.14	0.85201	2222.59	0.23363	2194.67	0.1508	2167.84	0.04193	2250.2	0.12876	2223.12	0.07625	2196.94	0.12055	2169.35	0.10613	2178.98	0.00733	2185.94	0.27983	2188.24	0.09075	2185.56	0.01273	2205.62	0.0574	2192.2	0.26368	2186.61	0.19704	2202.18	0.000367175
2250.31	0.13151	2223.23	0.17948	2182.85	0.77394	2169.46	0.02983	2235.25	0.86284	2222.69	0.22896	2194.78	0.14804	2167.95	0.04078	2250.31	0.12613	2223.23	0.07456	2197.05	0.11845	2169.46	0.1044	2179.22	0.00742	2186.1	0.28971	2188.4	0.08873	2185.72	0.01262	2205.84	0.0585	2192.42	0.27399	2186.82	0.18806	2202.4	0.000363677
2250.42	0.12881	2223.34	0.17589	2182.96	0.78634	2169.56	0.02807	2235.36	0.87338	2222.79	0.2244	2194.88	0.14534	2168.06	0.03968	2250.42	0.12357	2223.34	0.07292	2197.16	0.11639	2169.56	0.10272	2179.46	0.00751	2186.26	0.29991	2188.56	0.08678	2185.89	0.01251	2206.05	0.05963	2192.65	0.28482	2187.03	0.17959	2202.63	0.000360224
2250.53	0.12618	2223.45	0.1724	2183.07	0.79855	2169.67	0.02641	2235.47	0.8836	2222.9	0.21995	2194.99	0.14272	2168.17	0.03862	2250.53	0.12108	2223.45	0.07134	2197.27	0.11439	2169.67	0.10107	2179.71	0.0076	2186.43	0.31044	2188.71	0.08489	2186.06	0.01241	2206.27	0.06079	2192.87	0.29621	2187.24	0.17162	2202.85	0.000356813
2250.63	0.12364	2223.56	0.169	2183.17	0.81056	2169.78	0.02483	2235.58	0.89348	2223	0.21559	2195.1	0.14015	2168.27	0.03761	2250.63	0.11866	2223.56	0.0698	2197.37	0.11243	2169.78	0.09946	2179.95	0.00769	2186.59	0.3213	2188.87	0.08306	2186.22	0.0123	2206.48	0.06198	2193.09	0.30817	2187.46	0.16411	2203.07	0.000353445
2250.74	0.12116	2223.66	0.16568	2183.28	0.82234	2169.88	0.02333	2235.68	0.90302	2223.1	0.21134	2195.21	0.13765	2168.38	0.03664	2250.74	0.1163	2223.66	0.06832	2197.48	0.11052	2169.88	0.09788	2180.19	0.00779	2186.75	0.33248	2189.03	0.08129	2186.39	0.0122	2206.7	0.0632	2193.32	0.32073	2187.67	0.15703	2203.3	0.000350118
2250.85	0.11875	2223.77	0.16246	2183.39	0.83389	2169.99	0.02191	2235.79	0.91219	2223.21	0.20718	2195.32	0.13521	2168.49	0.03571	2250.85	0.11401	2223.77	0.06687	2197.59	0.10866	2169.99	0.09634	2180.43	0.00788	2186.91	0.344	2189.18	0.07957	2186.55	0.01209	2206.91	0.06446	2193.54	0.33393	2187.88	0.15036	2203.52	0.000346832
2250.96	0.11641	2223.88	0.15931	2183.5	0.84518	2170.1	0.02057	2235.9	0.92097	2223.31	0.20312	2195.42	0.13283	2168.59	0.03481	2250.96	0.11177	2223.88	0.06548	2197.7	0.10683	2170.1	0.09483	2180.67	0.00798	2187.08	0.35585	2189.34	0.07791	2186.72	0.01199	2207.13	0.06576	2193.77	0.34779	2188.09	0.14407	2203.74	0.000343587
2251.07	0.11414	2223.99	0.15625	2183.6	0.85619	2170.2	0.0193	2236.01	0.92937	2223.42	0.19916	2195.53	0.1305	2168.7	0.03396	2251.07	0.1096	2223.99	0.06412	2197.81	0.10505	2170.2	0.09336	2180.91	0.00808	2187.24	0.36803	2189.5	0.07629	2186.89	0.01189	2207.34	0.06709	2193.99	0.36234	2188.3	0.13815	2203.97	0.000340381
2251.18	0.11192	2224.1	0.15327	2183.71	0.86692	2170.31	0.0181	2236.12	0.93735	2223.52	0.19529	2195.64	0.12823	2168.81	0.03313	2251.18	0.10748	2224.1	0.06281	2197.92	0.10332	2170.31	0.09191	2181.15	0.00818	2187.4	0.38053	2189.65	0.07473	2187.05	0.01179	2207.56	0.06847	2194.21	0.37759	2188.51	0.13256	2204.19	0.000337214
2251.29	0.10977	2224.2	0.15036	2183.82	0.87733	2170.42	0.01697	2236.23	0.9449	2223.62	0.19151	2195.75	0.12601	2168.91	0.03234	2251.29	0.10542	2224.2	0.06154	2198.03	0.10162	2170.42	0.0905	2181.39	0.00828	2187.56	0.39335	2189.81	0.07321	2187.22	0.01169	2207.77	0.06988	2194.44	0.39358	2188.73	0.12728	2204.41	0.000334085
2251.39	0.10767	2224.31	0.14753	2183.93	0.88742	2170.53	0.01589	2236.33	0.95202	2223.73	0.18782	2195.85	0.12384	2169.02	0.03158	2251.39	0.10342	2224.31	0.0603	2198.14	0.09996	2170.53	0.08912	2181.63	0.00838	2187.72	0.40649	2189.97	0.07174	2187.39	0.01159	2207.99	0.07134	2194.66	0.41032	2188.94	0.1223	2204.63	0.000330994
2251.5	0.10563	2224.42	0.14477	2184.03	0.89717	2170.63	0.01488	2236.44	0.95868	2223.83	0.18421	2195.96	0.12173	2169.13	0.03085	2251.5	0.10146	2224.42	0.05911	2198.25	0.09834	2170.63	0.08777	2181.87	0.00849	2187.89	0.41994	2190.13	0.07031	2187.55	0.01149	2208.2	0.07284	2194.89	0.42782	2189.15	0.1176	2204.86	0.00032794
2251.61	0.10365	2224.53	0.14207	2184.14	0.90655	2170.74	0.01393	2236.55	0.96489	2223.94	0.18069	2196.07	0.11966	2169.24	0.03014	2251.61	0.09956	2224.53	0.05794	2198.35	0.09675	2170.74	0.08645	2182.11	0.0086	2188.05	0.43369	2190.28	0.06892	2187.72	0.0114	2208.42	0.07439	2195.11	0.4461	2189.36	0.11315	2205.08	0.000324923
2251.72	0.10172	2224.64	0.13945	2184.25	0.91557	2170.85	0.01303	2236.66	0.97062	2224.04	0.17726	2196.18	0.11764	2169.34	0.02946	2251.72	0.09771	2224.64	0.05682	2198.46	0.0952	2170.85	0.08515	2182.35	0.00871	2188.21	0.44773	2190.44	0.06757	2187.88	0.0113	2208.63	0.07598	2195.33	0.46517	2189.57	0.10894	2205.3	0.000321941
2251.83	0.09983	2224.74	0.13689	2184.35	0.9242	2170.95	0.01218	2236.77	0.97586	2224.14	0.1739	2196.28	0.11567	2169.45	0.02881	2251.83	0.0959	2224.74	0.05572	2198.57	0.09369	2170.95	0.08388	2182.6	0.00882	2188.37	0.46205	2190.6	0.06626	2188.05	0.01121	2208.85	0.07762	2195.56	0.48503	2189.78	0.10496	2205.53	0.000318995
2251.94	0.098	2224.85	0.1344	2184.46	0.93242	2171.06	0.01138	2236.87	0.98061	2224.25	0.17062	2196.39	0.11374	2169.56	0.02818	2251.94	0.09414	2224.85	0.05466	2198.68	0.0922	2171.06	0.08264	2182.84	0.00893	2188.54	0.47664	2190.75	0.06499	2188.22	0.01111	2209.06	0.07932	2195.78	0.50566	2190	0.10119	2205.75	0.000316084
2252.04	0.09621	2224.96	0.13197	2184.57	0.94023	2171.17	0.01063	2236.98	0.98486	2224.35	0.16743	2196.5	0.11186	2169.66	0.02757	2252.04	0.09243	2224.96	0.05362	2198.79	0.09076	2171.17	0.08142	2183.08	0.00905	2188.7	0.49148	2190.91	0.06376	2188.38	0.01102	2209.28	0.08107	2196.01	0.52705	2190.21	0.09762	2205.97	0.000313206
2252.15	0.09447	2225.07	0.1296	2184.68	0.9476	2171.27	0.00992	2237.09	0.9886	2224.46	0.1643	2196.61	0.11001	2169.77	0.02698	2252.15	0.09076	2225.07	0.05262	2198.9	0.08934	2171.27	0.08023	2183.32	0.00917	2188.86	0.50657	2191.07	0.06256	2188.55	0.01093	2209.49	0.08288	2196.23	0.54917	2190.42	0.09423	2206.2	0.000310363
2252.26	0.09278	2225.18	0.12728	2184.78	0.95454	2171.38	0.00925	2237.2	0.99181	2224.56	0.16126	2196.71	0.10821	2169.88	0.02641	2252.26	0.08913	2225.18	0.05164	2199.01	0.08795	2171.38	0.07906	2183.56	0.00929	2189.02	0.52188	2191.22	0.06139	2188.72	0.01084	2209.71	0.08474	2196.45	0.57198	2190.63	0.09101	2206.42	0.000307553
2252.37	0.09112	2225.28	0.12503	2184.89	0.96102	2171.49	0.00863	2237.31	0.99451	2224.66	0.15828	2196.82	0.10645	2169.98	0.02586	2252.37	0.08755	2225.28	0.05069	2199.12	0.08659	2171.49	0.07792	2183.8	0.00941	2189.18	0.5374	2191.38	0.06025	2188.88	0.01075	2209.92	0.08666	2196.68	0.59543	2190.84	0.08795	2206.64	0.000304775
2252.48	0.08951	2225.39	0.12282	2185	0.96703	2171.6	0.00804	2237.42	0.99668	2224.77	0.15537	2196.93	0.10473	2170.09	0.02533	2252.48	0.086	2225.39	0.04977	2199.23	0.08527	2171.6	0.0768	2184.04	0.00953	2189.35	0.5531	2191.54	0.05915	2189.05	0.01066	2210.14	0.08865	2196.9	0.61945	2191.05	0.08505	2206.86	0.00030203
2252.59	0.08794	2225.5	0.12067	2185.11	0.97257	2171.7	0.00749	2237.52	0.99831	2224.87	0.15254	2197.04	0.10304	2170.2	0.02482	2252.59	0.08449	2225.5	0.04887	2199.33	0.08397	2171.7	0.0757	2184.28	0.00966	2189.51	0.56897	2191.69	0.05807	2189.21	0.01057	2210.35	0.0907	2197.13	0.64397	2191.27	0.08228	2207.09	0.000299316
2252.7	0.0864	2225.61	0.11858	2185.21	0.97762	2171.81	0.00697	2237.63	0.99941	2224.98	0.14976	2197.14	0.1014	2170.31	0.02432	2252.7	0.08302	2225.61	0.048	2199.44	0.08269	2171.81	0.07462	2184.52	0.00979	2189.67	0.58499	2191.85	0.05703	2189.38	0.01049	2210.57	0.09283	2197.35	0.66889	2191.48	0.07965	2207.31	0.000296633
2252.8	0.08491	2225.72	0.11653	2185.32	0.98217	2171.92	0.00649	2237.74	0.99998	2225.08	0.14706	2197.25	0.09978	2170.41	0.02384	2252.8	0.08159	2225.72	0.04715	2199.55	0.08145	2171.92	0.07357	2184.76	0.00992	2189.83	0.60112	2192.01	0.05601	2189.55	0.0104	2210.78	0.09502	2197.57	0.69409	2191.69	0.07714	2207.53	0.000293981
2252.91	0.08345	2225.82	0.11453	2185.43	0.98622	2172.02	0.00603	2237.85	1	2225.18	0.14442	2197.36	0.09821	2170.52	0.02338	2252.91	0.08019	2225.82	0.04632	2199.66	0.08023	2172.02	0.07253	2185	0.01006	2190	0.61736	2192.17	0.05502	2189.71	0.01031	2211	0.09729	2197.8	0.71944	2191.9	0.07475	2207.76	0.000291359
2253.02	0.08202	2225.93	0.11258	2185.53	0.98977	2172.13	0.00561	2237.96	0.99949	2225.29	0.14184	2197.47	0.09666	2170.63	0.02293	2253.02	0.07883	2225.93	0.04552	2199.77	0.07904	2172.13	0.07152	2185.24	0.0102	2190.16	0.63366	2192.32	0.05405	2189.88	0.01023	2211.21	0.09964	2198.02	0.7448	2192.11	0.07246	2207.98	0.000288767
2253.13	0.08063	2226.04	0.11068	2185.64	0.99279	2172.24	0.00521	2238.07	0.99843	2225.39	0.13932	2197.57	0.09515	2170.73	0.02249	2253.13	0.0775	2226.04	0.04474	2199.88	0.07787	2172.24	0.07052	2185.49	0.01034	2190.32	0.65	2192.48	0.05311	2190.05	0.01015	2211.43	0.10207	2198.24	0.77002	2192.32	0.07029	2208.2	0.000286204
2253.24	0.07927	2226.15	0.10882	2185.75	0.99529	2172.34	0.00484	2238.17	0.99684	2225.5	0.13686	2197.68	0.09367	2170.84	0.02207	2253.24	0.0762	2226.15	0.04397	2199.99	0.07672	2172.34	0.06955	2185.73	0.01048	2190.48	0.66636	2192.64	0.05219	2190.21	0.01006	2211.64	0.10459	2198.47	0.7949	2192.54	0.0682	2208.43	0.00028367
2253.35	0.07795	2226.26	0.107	2185.86	0.99727	2172.45	0.00449	2238.28	0.99472	2225.6	0.13446	2197.79	0.09222	2170.95	0.02165	2253.35	0.07493	2226.26	0.04323	2200.1	0.0756	2172.45	0.06859	2185.97	0.01063	2190.65	0.6827	2192.79	0.0513	2190.38	0.00998	2211.86	0.10719	2198.69	0.81928	2192.75	0.06621	2208.65	0.000281165
2253.46	0.07665	2226.36	0.10523	2185.96	0.99871	2172.56	0.00417	2238.39	0.99207	2225.7	0.13211	2197.9	0.0908	2171.06	0.02125	2253.46	0.07369	2226.36	0.0425	2200.21	0.0745	2172.56	0.06765	2186.21	0.01077	2190.81	0.69899	2192.95	0.05043	2190.54	0.0099	2212.08	0.10989	2198.92	0.84294	2192.96	0.06431	2208.87	0.000278687
2253.56	0.07539	2226.47	0.10349	2186.07	0.99962	2172.67	0.00386	2238.5	0.9889	2225.81	0.12982	2198	0.08942	2171.16	0.02087	2253.56	0.07248	2226.47	0.04179	2200.31	0.07342	2172.67	0.06673	2186.45	0.01093	2190.97	0.71519	2193.11	0.04958	2190.71	0.00982	2212.29	0.11269	2199.14	0.86569	2193.17	0.06248	2209.09	0.000276237
2253.67	0.07415	2226.58	0.1018	2186.18	1	2172.77	0.00358	2238.61	0.98521	2225.91	0.12758	2198.11	0.08806	2171.27	0.02049	2253.67	0.0713	2226.58	0.0411	2200.42	0.07236	2172.77	0.06583	2186.69	0.01108	2191.13	0.73129	2193.26	0.04875	2190.88	0.00974	2212.51	0.11559	2199.36	0.88731	2193.38	0.06073	2209.32	0.000273815
2253.78	0.07294	2226.69	0.10014	2186.29	0.99984	2172.88	0.00331	2238.72	0.98101	2226.01	0.1254	2198.22	0.08672	2171.38	0.02012	2253.78	0.07015	2226.69	0.04043	2200.53	0.07133	2172.88	0.06494	2186.93	0.01124	2191.29	0.74723	2193.42	0.04794	2191.04	0.00966	2212.72	0.11859	2199.59	0.90759	2193.59	0.05906	2209.54	0.000271419
2253.89	0.07176	2226.8	0.09852	2186.39	0.99915	2172.99	0.00307	2238.82	0.9763	2226.12	0.12326	2198.33	0.08542	2171.48	0.01977	2253.89	0.06902	2226.8	0.03978	2200.64	0.07031	2172.99	0.06407	2187.17	0.0114	2191.46	0.763	2193.58	0.04715	2191.21	0.00959	2212.94	0.12171	2199.81	0.92633	2193.81	0.05745	2209.76	0.000269049
2254	0.07061	2226.9	0.09694	2186.5	0.99792	2173.09	0.00284	2238.93	0.9711	2226.22	0.12117	2198.43	0.08414	2171.59	0.01942	2254	0.06792	2226.9	0.03914	2200.75	0.06932	2173.09	0.06321	2187.41	0.01157	2191.62	0.77855	2193.74	0.04638	2191.38	0.00951	2213.15	0.12495	2200.04	0.94332	2194.02	0.05591	2209.99	0.000266705
2254.11	0.06948	2227.01	0.09539	2186.61	0.99616	2173.2	0.00262	2239.04	0.96541	2226.33	0.11913	2198.54	0.08289	2171.7	0.01908	2254.11	0.06685	2227.01	0.03851	2200.86	0.06834	2173.2	0.06237	2187.65	0.01174	2191.78	0.79384	2193.89	0.04563	2191.54	0.00943	2213.37	0.12831	2200.26	0.95837	2194.23	0.05442	2210.21	0.000264387
2254.22	0.06838	2227.12	0.09388	2186.71	0.99387	2173.31	0.00243	2239.15	0.95925	2226.43	0.11714	2198.65	0.08166	2171.8	0.01876	2254.22	0.0658	2227.12	0.0379	2200.97	0.06738	2173.31	0.06155	2187.89	0.01191	2191.94	0.80884	2194.05	0.04489	2191.71	0.00936	2213.58	0.1318	2200.48	0.97132	2194.44	0.053	2210.43	0.000262095
2254.32	0.0673	2227.23	0.0924	2186.82	0.99106	2173.42	0.00224	2239.26	0.95263	2226.53	0.11519	2198.76	0.08046	2171.91	0.01844	2254.32	0.06477	2227.23	0.03731	2201.08	0.06645	2173.42	0.06074	2188.13	0.01209	2192.11	0.82352	2194.21	0.04417	2191.87	0.00928	2213.8	0.13543	2200.71	0.98201	2194.65	0.05163	2210.65	0.000259827
2254.43	0.06625	2227.34	0.09095	2186.93	0.98773	2173.52	0.00207	2239.37	0.94555	2226.64	0.11329	2198.86	0.07928	2172.02	0.01812	2254.43	0.06377	2227.34	0.03672	2201.19	0.06553	2173.52	0.05995	2188.38	0.01227	2192.27	0.83784	2194.36	0.04347	2192.04	0.00921	2214.01	0.1392	2200.93	0.9903	2194.86	0.05031	2210.88	0.000257583
2254.54	0.06522	2227.45	0.08954	2187.04	0.98389	2173.63	0.00191	2239.47	0.93803	2226.74	0.11142	2198.97	0.07812	2172.13	0.01782	2254.54	0.06279	2227.45	0.03616	2201.29	0.06462	2173.63	0.05917	2188.62	0.01245	2192.43	0.85177	2194.52	0.04279	2192.21	0.00914	2214.23	0.14311	2201.16	0.99611	2195.08	0.04905	2211.1	0.000255364
2254.65	0.06421	2227.55	0.08815	2187.14	0.97954	2173.74	0.00176	2239.58	0.93009	2226.85	0.10961	2199.08	0.07699	2172.23	0.01753	2254.65	0.06183	2227.55	0.0356	2201.4	0.06374	2173.74	0.0584	2188.86	0.01264	2192.59	0.86526	2194.68	0.04212	2192.37	0.00906	2214.44	0.14719	2201.38	0.99936	2195.29	0.04783	2211.32	0.000253168
2254.76	0.06322	2227.66	0.0868	2187.25	0.97469	2173.84	0.00162	2239.69	0.92173	2226.95	0.10783	2199.19	0.07588	2172.34	0.01724	2254.76	0.06089	2227.66	0.03506	2201.51	0.06287	2173.84	0.05765	2189.1	0.01283	2192.75	0.87828	2194.83	0.04146	2192.54	0.00899	2214.66	0.15143	2201.6	1	2195.5	0.04665	2211.55	0.000250996
2254.87	0.06225	2227.77	0.08547	2187.36	0.96935	2173.95	0.0015	2239.8	0.91298	2227.05	0.10609	2199.29	0.07479	2172.45	0.01696	2254.87	0.05997	2227.77	0.03453	2201.62	0.06201	2173.95	0.05691	2189.34	0.01303	2192.92	0.8908	2194.99	0.04082	2192.71	0.00892	2214.87	0.15585	2201.83	0.99803	2195.71	0.04552	2211.77	0.000248847
2254.98	0.06131	2227.88	0.08417	2187.47	0.96353	2174.06	0.00138	2239.91	0.90384	2227.16	0.10439	2199.4	0.07372	2172.55	0.01668	2254.98	0.05907	2227.88	0.03401	2201.73	0.06118	2174.06	0.05618	2189.58	0.01323	2193.08	0.90279	2195.15	0.0402	2192.87	0.00885	2215.09	0.16044	2202.05	0.99347	2195.92	0.04442	2211.99	0.000246721
2255.08	0.06038	2227.99	0.0829	2187.57	0.95723	2174.16	0.00127	2240.01	0.89434	2227.26	0.10272	2199.51	0.07268	2172.66	0.01642	2255.08	0.05819	2227.99	0.0335	2201.84	0.06035	2174.16	0.05547	2189.82	0.01343	2193.24	0.91421	2195.3	0.03959	2193.04	0.00878	2215.3	0.16523	2202.28	0.98639	2196.13	0.04337	2212.22	0.000244618
2255.19	0.05947	2228.09	0.08165	2187.68	0.95048	2174.27	0.00117	2240.12	0.88449	2227.37	0.10109	2199.62	0.07165	2172.77	0.01615	2255.19	0.05733	2228.09	0.033	2201.95	0.05955	2174.27	0.05477	2190.06	0.01364	2193.4	0.92504	2195.46	0.03899	2193.2	0.00871	2215.52	0.17022	2202.5	0.97686	2196.35	0.04235	2212.44	0.000242536
2255.3	0.05858	2228.2	0.08044	2187.79	0.94329	2174.38	0.00107	2240.23	0.8743	2227.47	0.0995	2199.72	0.07064	2172.87	0.0159	2255.3	0.05649	2228.2	0.03252	2202.06	0.05875	2174.38	0.05408	2190.3	0.01386	2193.57	0.93523	2195.62	0.0384	2193.37	0.00864	2215.73	0.17543	2202.72	0.965	2196.56	0.04137	2212.66	0.000240476
2255.41	0.05772	2228.31	0.07924	2187.89	0.93565	2174.49	0.000985492	2240.34	0.86379	2227.57	0.09794	2199.83	0.06965	2172.98	0.01565	2255.41	0.05566	2228.31	0.03204	2202.17	0.05798	2174.49	0.0534	2190.54	0.01408	2193.73	0.94477	2195.78	0.03783	2193.54	0.00857	2215.95	0.18085	2202.95	0.95096	2196.77	0.04042	2212.88	0.000238438
2255.52	0.05686	2228.42	0.07807	2188	0.9276	2174.59	0.000905182	2240.45	0.85298	2227.68	0.09642	2199.94	0.06868	2173.09	0.01541	2255.52	0.05485	2228.42	0.03158	2202.27	0.05721	2174.59	0.05273	2190.78	0.0143	2193.89	0.95362	2195.93	0.03727	2193.7	0.00851	2216.16	0.18651	2203.17	0.9349	2196.98	0.0395	2213.11	0.000236422
2255.63	0.05603	2228.53	0.07693	2188.11	0.91913	2174.7	0.000830986	2240.56	0.84189	2227.78	0.09493	2200.05	0.06773	2173.2	0.01517	2255.63	0.05406	2228.53	0.03112	2202.38	0.05646	2174.7	0.05208	2191.02	0.01453	2194.05	0.96176	2196.09	0.03672	2193.87	0.00844	2216.38	0.19242	2203.4	0.917	2197.19	0.03861	2213.33	0.000234426
2255.73	0.05521	2228.63	0.0758	2188.22	0.91027	2174.81	0.000762477	2240.66	0.83053	2227.89	0.09347	2200.15	0.06679	2173.3	0.01494	2255.73	0.05329	2228.63	0.03068	2202.49	0.05572	2174.81	0.05143	2191.27	0.01477	2194.21	0.96917	2196.25	0.03618	2194.04	0.00837	2216.59	0.19859	2203.62	0.89745	2197.4	0.03775	2213.55	0.00023245
2255.84	0.05441	2228.74	0.0747	2188.32	0.90104	2174.91	0.000699252	2240.77	0.81893	2227.99	0.09204	2200.26	0.06587	2173.41	0.01471	2255.84	0.05253	2228.74	0.03024	2202.6	0.055	2174.91	0.0508	2191.51	0.01501	2194.38	0.97583	2196.4	0.03565	2194.2	0.00831	2216.81	0.20503	2203.84	0.87646	2197.62	0.03692	2213.78	0.000230495
2255.95	0.05362	2228.85	0.07363	2188.43	0.89143	2175.02	0.000640938	2240.88	0.80709	2228.09	0.09064	2200.37	0.06497	2173.52	0.01449	2255.95	0.05179	2228.85	0.02981	2202.71	0.05429	2175.02	0.05018	2191.75	0.01526	2194.54	0.98171	2196.56	0.03514	2194.37	0.00824	2217.02	0.21176	2204.07	0.85424	2197.83	0.03612	2214	0.000228561
2256.06	0.05285	2228.96	0.07257	2188.54	0.88148	2175.13	0.000587182	2240.99	0.79504	2228.2	0.08927	2200.48	0.06409	2173.62	0.01427	2256.06	0.05106	2228.96	0.02939	2202.82	0.05359	2175.13	0.04956	2191.99	0.01552	2194.7	0.98679	2196.72	0.03463	2194.53	0.00818	2217.24	0.21879	2204.29	0.831	2198.04	0.03534	2214.22	0.000226646
2256.17	0.0521	2229.07	0.07153	2188.65	0.8712	2175.23	0.000537655	2241.1	0.7828	2228.3	0.08793	2200.58	0.06322	2173.73	0.01406	2256.17	0.05034	2229.07	0.02898	2202.93	0.0529	2175.23	0.04896	2192.23	0.01578	2194.86	0.99107	2196.87	0.03414	2194.7	0.00812	2217.45	0.22614	2204.52	0.80695	2198.25	0.03458	2214.45	0.00022475
2256.28	0.05136	2229.17	0.07052	2188.75	0.8606	2175.34	0.000492051	2241.21	0.77039	2228.41	0.08662	2200.69	0.06237	2173.84	0.01385	2256.28	0.04964	2229.17	0.02858	2203.04	0.05223	2175.34	0.04837	2192.47	0.01604	2195.03	0.99453	2197.03	0.03365	2194.87	0.00805	2217.67	0.23383	2204.74	0.78229	2198.46	0.03385	2214.67	0.000222874
2256.39	0.05063	2229.28	0.06952	2188.86	0.8497	2175.45	0.000450081	2241.31	0.75781	2228.51	0.08534	2200.8	0.06153	2173.94	0.01365	2256.39	0.04896	2229.28	0.02819	2203.15	0.05157	2175.45	0.04778	2192.71	0.01632	2195.19	0.99716	2197.19	0.03318	2195.03	0.00799	2217.88	0.24187	2204.96	0.75722	2198.67	0.03314	2214.89	0.000221017
2256.49	0.04992	2229.39	0.06855	2188.97	0.83852	2175.56	0.000411478	2241.42	0.7451	2228.61	0.08408	2200.91	0.06071	2174.05	0.01345	2256.49	0.04828	2229.39	0.0278	2203.25	0.05091	2175.56	0.04721	2192.95	0.0166	2195.35	0.99895	2197.34	0.03271	2195.2	0.00793	2218.1	0.25029	2205.19	0.7319	2198.89	0.03246	2215.11	0.000219178
2256.6	0.04922	2229.5	0.06759	2189.07	0.82708	2175.66	0.000375991	2241.53	0.73226	2228.72	0.08284	2201.01	0.0599	2174.16	0.01325	2256.6	0.04762	2229.5	0.02742	2203.36	0.05027	2175.66	0.04665	2193.19	0.01688	2195.51	0.9999	2197.5	0.03225	2195.37	0.00787	2218.31	0.25909	2205.41	0.70653	2199.1	0.03179	2215.34	0.000217358
2256.71	0.04854	2229.61	0.06665	2189.18	0.81539	2175.77	0.000343385	2241.64	0.71932	2228.82	0.08163	2201.12	0.05911	2174.27	0.01306	2256.71	0.04698	2229.61	0.02705	2203.47	0.04964	2175.77	0.04609	2193.43	0.01718	2195.67	1	2197.66	0.03181	2195.53	0.00781	2218.53	0.26831	2205.63	0.68123	2199.31	0.03114	2215.56	0.000215557
2256.82	0.04787	2229.71	0.06573	2189.29	0.80347	2175.88	0.000313445	2241.75	0.70629	2228.93	0.08045	2201.23	0.05833	2174.37	0.01288	2256.82	0.04634	2229.71	0.02669	2203.58	0.04902	2175.88	0.04554	2193.67	0.01748	2195.84	0.99925	2197.82	0.03137	2195.7	0.00775	2218.74	0.27795	2205.86	0.65616	2199.52	0.03052	2215.78	0.000213773
2256.93	0.04721	2229.82	0.06482	2189.4	0.79134	2175.98	0.000285967	2241.86	0.69319	2229.03	0.07929	2201.34	0.05756	2174.48	0.01269	2256.93	0.04572	2229.82	0.02633	2203.69	0.04841	2175.98	0.045	2193.91	0.01779	2196	0.99766	2197.97	0.03094	2195.86	0.00769	2218.96	0.28805	2206.08	0.63144	2199.73	0.02991	2216.01	0.000212007
2257.04	0.04656	2229.93	0.06393	2189.5	0.77901	2176.09	0.000260763	2241.96	0.68003	2229.13	0.07815	2201.44	0.05681	2174.59	0.01251	2257.04	0.04511	2229.93	0.02598	2203.8	0.04781	2176.09	0.04448	2194.16	0.01811	2196.16	0.99523	2198.13	0.03051	2196.03	0.00763	2219.17	0.29862	2206.31	0.60716	2199.94	0.02931	2216.23	0.000210259
2257.15	0.04593	2230.04	0.06306	2189.61	0.76651	2176.2	0.000237656	2242.07	0.66684	2229.24	0.07704	2201.55	0.05607	2174.69	0.01234	2257.15	0.04451	2230.04	0.02563	2203.91	0.04723	2176.2	0.04395	2194.4	0.01844	2196.32	0.99196	2198.29	0.0301	2196.2	0.00757	2219.39	0.30969	2206.53	0.58342	2200.16	0.02874	2216.45	0.000208528
2257.25	0.0453	2230.15	0.06221	2189.72	0.75385	2176.3	0.000216485	2242.18	0.65363	2229.34	0.07594	2201.66	0.05534	2174.8	0.01217	2257.25	0.04392	2230.15	0.0253	2204.02	0.04665	2176.3	0.04344	2194.64	0.01878	2196.49	0.98788	2198.44	0.02969	2196.36	0.00751	2219.6	0.32127	2206.75	0.56028	2200.37	0.02818	2216.68	0.000206814
2257.36	0.04469	2230.25	0.06137	2189.83	0.74105	2176.41	0.000197098	2242.29	0.64041	2229.44	0.07487	2201.77	0.05463	2174.91	0.012	2257.36	0.04334	2230.25	0.02496	2204.13	0.04608	2176.41	0.04293	2194.88	0.01913	2196.65	0.98298	2198.6	0.02929	2196.53	0.00745	2219.82	0.33339	2206.98	0.53782	2200.58	0.02764	2216.9	0.000205117
2257.47	0.04409	2230.36	0.06055	2189.93	0.72812	2176.52	0.000179353	2242.4	0.6272	2229.55	0.07382	2201.87	0.05392	2175.02	0.01183	2257.47	0.04277	2230.36	0.02464	2204.23	0.04552	2176.52	0.04244	2195.12	0.01948	2196.81	0.97728	2198.76	0.0289	2196.7	0.0074	2220.03	0.34608	2207.2	0.51607	2200.79	0.02711	2217.12	0.000203436
2257.58	0.0435	2230.47	0.05974	2190.04	0.71509	2176.63	0.000163122	2242.51	0.61402	2229.65	0.07279	2201.98	0.05323	2175.12	0.01167	2257.58	0.04222	2230.47	0.02432	2204.34	0.04496	2176.63	0.04195	2195.36	0.01985	2196.97	0.97081	2198.91	0.02852	2196.86	0.00734	2220.25	0.35936	2207.43	0.49506	2201	0.0266	2217.34	0.000201772
2257.69	0.04292	2230.58	0.05894	2190.15	0.70197	2176.73	0.000148282	2242.61	0.60087	2229.76	0.07178	2202.09	0.05256	2175.23	0.01151	2257.69	0.04167	2230.58	0.02401	2204.45	0.04442	2176.73	0.04146	2195.6	0.02022	2197.13	0.96358	2199.07	0.02814	2197.03	0.00728	2220.46	0.37324	2207.65	0.47483	2201.22	0.0261	2217.57	0.000200124
2257.8	0.04236	2230.69	0.05816	2190.25	0.68878	2176.84	0.000134723	2242.72	0.58778	2229.86	0.07079	2202.2	0.05189	2175.34	0.01135	2257.8	0.04113	2230.69	0.0237	2204.56	0.04389	2176.84	0.04099	2195.84	0.02061	2197.3	0.95561	2199.23	0.02777	2197.19	0.00723	2220.68	0.38774	2207.87	0.45537	2201.43	0.02561	2217.79	0.000198492
2257.91	0.0418	2230.79	0.0574	2190.36	0.67553	2176.95	0.00012234	2242.83	0.57475	2229.96	0.06981	2202.3	0.05123	2175.44	0.0112	2257.91	0.0406	2230.79	0.0234	2204.67	0.04336	2176.95	0.04052	2196.08	0.02101	2197.46	0.94692	2199.39	0.02741	2197.36	0.00717	2220.89	0.40289	2208.1	0.4367	2201.64	0.02514	2218.01	0.000196876
2258.01	0.04125	2230.9	0.05665	2190.47	0.66224	2177.05	0.000111038	2242.94	0.5618	2230.07	0.06886	2202.41	0.05059	2175.55	0.01105	2258.01	0.04009	2230.9	0.0231	2204.78	0.04284	2177.05	0.04006	2196.32	0.02142	2197.62	0.93754	2199.54	0.02705	2197.53	0.00712	2221.11	0.41871	2208.32	0.41882	2201.85	0.02467	2218.24	0.000195275
2258.12	0.04071	2231.01	0.05591	2190.58	0.64893	2177.16	0.000100727	2243.05	0.54894	2230.17	0.06792	2202.52	0.04995	2175.66	0.0109	2258.12	0.03958	2231.01	0.02281	2204.89	0.04233	2177.16	0.03961	2196.56	0.02184	2197.78	0.9275	2199.7	0.0267	2197.69	0.00706	2221.32	0.43519	2208.55	0.4017	2202.06	0.02423	2218.46	0.00019369
2258.23	0.04018	2231.12	0.05518	2190.68	0.63561	2177.27	9.13267e-05	2243.15	0.53618	2230.28	0.067	2202.63	0.04933	2175.76	0.01076	2258.23	0.03908	2231.12	0.02252	2205	0.04183	2177.27	0.03916	2196.8	0.02228	2197.95	0.91682	2199.86	0.02635	2197.86	0.00701	2221.54	0.45237	2208.77	0.38535	2202.27	0.02379	2218.68	0.00019212
2258.34	0.03966	2231.23	0.05447	2190.79	0.6223	2177.38	8.27606e-05	2243.26	0.52353	2230.38	0.0661	2202.73	0.04871	2175.87	0.01062	2258.34	0.03858	2231.23	0.02224	2205.11	0.04134	2177.38	0.03872	2197.05	0.02273	2198.11	0.90554	2200.01	0.02601	2198.03	0.00696	2221.75	0.47024	2208.99	0.36974	2202.49	0.02336	2218.9	0.000190565
2258.45	0.03915	2231.33	0.05377	2190.9	0.60901	2177.48	7.49591e-05	2243.37	0.51101	2230.48	0.06522	2202.84	0.04811	2175.98	0.01048	2258.45	0.0381	2231.33	0.02196	2205.21	0.04085	2177.48	0.03828	2197.29	0.02319	2198.27	0.89368	2200.17	0.02568	2198.19	0.0069	2221.97	0.4888	2209.22	0.35485	2202.7	0.02295	2219.13	0.000189025
2258.56	0.03865	2231.44	0.05308	2191.01	0.59575	2177.59	6.78577e-05	2243.48	0.49862	2230.59	0.06435	2202.95	0.04752	2176.09	0.01034	2258.56	0.03763	2231.44	0.02169	2205.32	0.04038	2177.59	0.03786	2197.53	0.02366	2198.43	0.88128	2200.33	0.02535	2198.36	0.00685	2222.18	0.50806	2209.44	0.34066	2202.91	0.02254	2219.35	0.000187499
2258.67	0.03815	2231.55	0.0524	2191.11	0.58255	2177.7	6.13973e-05	2243.59	0.48637	2230.69	0.06349	2203.06	0.04693	2176.19	0.01021	2258.67	0.03716	2231.55	0.02142	2205.43	0.0399	2177.7	0.03743	2197.77	0.02416	2198.59	0.86837	2200.48	0.02503	2198.52	0.0068	2222.4	0.52799	2209.67	0.32714	2203.12	0.02215	2219.57	0.000185988
2258.77	0.03767	2231.66	0.05174	2191.22	0.56941	2177.8	5.55232e-05	2243.7	0.47427	2230.8	0.06266	2203.16	0.04636	2176.3	0.01007	2258.77	0.0367	2231.66	0.02116	2205.54	0.03944	2177.8	0.03702	2198.01	0.02466	2198.76	0.85499	2200.64	0.02472	2198.69	0.00675	2222.61	0.54859	2209.89	0.31426	2203.33	0.02176	2219.8	0.000184491
2258.88	0.03719	2231.77	0.05108	2191.33	0.55634	2177.91	5.0185e-05	2243.8	0.46233	2230.9	0.06183	2203.27	0.04579	2176.41	0.00994	2258.88	0.03625	2231.77	0.0209	2205.65	0.03898	2177.91	0.03661	2198.25	0.02519	2198.92	0.84116	2200.8	0.02441	2198.86	0.0067	2222.83	0.56982	2210.11	0.30201	2203.54	0.02139	2220.02	0.000183008
2258.99	0.03672	2231.87	0.05044	2191.43	0.54336	2178.02	4.53365e-05	2243.91	0.45056	2231	0.06102	2203.38	0.04523	2176.51	0.00982	2258.99	0.03581	2231.87	0.02064	2205.76	0.03853	2178.02	0.0362	2198.49	0.02573	2199.08	0.82693	2200.95	0.0241	2199.02	0.00665	2223.04	0.59164	2210.34	0.29034	2203.76	0.02102	2220.24	0.000181539
2259.1	0.03626	2231.98	0.04981	2191.54	0.53048	2178.12	4.09352e-05	2244.02	0.43897	2231.11	0.06023	2203.49	0.04468	2176.62	0.00969	2259.1	0.03537	2231.98	0.02039	2205.87	0.03809	2178.12	0.03581	2198.73	0.02628	2199.24	0.81233	2201.11	0.0238	2199.19	0.0066	2223.26	0.61401	2210.56	0.27924	2203.97	0.02067	2220.47	0.000180083
2259.21	0.03581	2232.09	0.04919	2191.65	0.51771	2178.23	3.6942e-05	2244.13	0.42755	2231.21	0.05945	2203.59	0.04414	2176.73	0.00957	2259.21	0.03494	2232.09	0.02015	2205.98	0.03765	2178.23	0.03541	2198.97	0.02686	2199.41	0.7974	2201.27	0.02351	2199.36	0.00655	2223.47	0.63687	2210.79	0.26868	2204.18	0.02032	2220.69	0.000178642
2259.32	0.03536	2232.2	0.04857	2191.76	0.50507	2178.34	3.3321e-05	2244.24	0.41632	2231.32	0.05868	2203.7	0.04361	2176.83	0.00945	2259.32	0.03452	2232.2	0.01991	2206.08	0.03722	2178.34	0.03503	2199.21	0.02746	2199.57	0.78217	2201.43	0.02322	2199.52	0.0065	2223.69	0.66014	2211.01	0.25863	2204.39	0.01998	2220.91	0.000177213
2259.42	0.03492	2232.31	0.04797	2191.86	0.49255	2178.45	3.00394e-05	2244.35	0.40528	2231.42	0.05793	2203.81	0.04309	2176.94	0.00933	2259.42	0.0341	2232.31	0.01967	2206.19	0.0368	2178.45	0.03465	2199.45	0.02807	2199.73	0.76668	2201.58	0.02293	2199.69	0.00645	2223.9	0.68374	2211.23	0.24906	2204.6	0.01964	2221.13	0.000175798
2259.53	0.03449	2232.41	0.04738	2191.97	0.48018	2178.55	2.70669e-05	2244.45	0.39443	2231.52	0.05719	2203.92	0.04257	2177.05	0.00921	2259.53	0.03369	2232.41	0.01943	2206.3	0.03638	2178.55	0.03427	2199.69	0.02871	2199.89	0.75097	2201.74	0.02265	2199.85	0.0064	2224.12	0.70756	2211.46	0.23996	2204.81	0.01932	2221.36	0.000174396
2259.64	0.03407	2232.52	0.0468	2192.08	0.46795	2178.66	2.4376e-05	2244.56	0.38378	2231.63	0.05646	2204.02	0.04207	2177.16	0.0091	2259.64	0.03329	2232.52	0.0192	2206.41	0.03597	2178.66	0.0339	2199.94	0.02937	2200.06	0.73506	2201.9	0.02237	2200.02	0.00635	2224.33	0.7315	2211.68	0.23129	2205.03	0.019	2221.58	0.000173006
2259.75	0.03365	2232.63	0.04623	2192.19	0.45589	2178.77	2.19411e-05	2244.67	0.37334	2231.73	0.05575	2204.13	0.04157	2177.26	0.00899	2259.75	0.0329	2232.63	0.01898	2206.52	0.03557	2178.77	0.03353	2200.18	0.03005	2200.22	0.719	2202.05	0.0221	2200.19	0.00631	2224.55	0.75541	2211.9	0.22303	2205.24	0.01869	2221.8	0.00017163
2259.86	0.03324	2232.74	0.04566	2192.29	0.44399	2178.87	1.97392e-05	2244.78	0.36311	2231.84	0.05504	2204.24	0.04108	2177.37	0.00887	2259.86	0.03251	2232.74	0.01875	2206.63	0.03517	2178.87	0.03317	2200.42	0.03076	2200.38	0.70281	2202.21	0.02184	2200.35	0.00626	2224.76	0.77917	2212.13	0.21517	2205.45	0.01839	2222.03	0.000170266
2259.97	0.03283	2232.85	0.04511	2192.4	0.43226	2178.98	1.77491e-05	2244.89	0.35308	2231.94	0.05435	2204.35	0.04059	2177.48	0.00877	2259.97	0.03212	2232.85	0.01853	2206.74	0.03477	2178.98	0.03282	2200.66	0.0315	2200.54	0.68654	2202.37	0.02157	2200.52	0.00621	2224.98	0.80261	2212.35	0.20767	2205.66	0.01809	2222.25	0.000168914
2260.08	0.03244	2232.95	0.04456	2192.51	0.42071	2179.09	1.59514e-05	2245	0.34327	2232.04	0.05367	2204.45	0.04012	2177.58	0.00866	2260.08	0.03175	2232.95	0.01832	2206.85	0.03439	2179.09	0.03247	2200.9	0.03226	2200.7	0.67021	2202.52	0.02131	2200.69	0.00617	2225.19	0.82557	2212.58	0.20053	2205.87	0.01781	2222.47	0.000167575
2260.18	0.03204	2233.06	0.04403	2192.61	0.40935	2179.19	1.43283e-05	2245.1	0.33366	2232.15	0.05301	2204.56	0.03965	2177.69	0.00855	2260.18	0.03138	2233.06	0.0181	2206.96	0.034	2179.19	0.03212	2201.14	0.03305	2200.87	0.65386	2202.68	0.02106	2200.85	0.00612	2225.41	0.84787	2212.8	0.19372	2206.08	0.01752	2222.7	0.000166248
2260.29	0.03166	2233.17	0.0435	2192.72	0.39817	2179.3	1.28637e-05	2245.21	0.32427	2232.25	0.05235	2204.67	0.03918	2177.8	0.00845	2260.29	0.03101	2233.17	0.01789	2207.06	0.03363	2179.3	0.03178	2201.38	0.03387	2201.03	0.63751	2202.84	0.02081	2201.02	0.00607	2225.62	0.86933	2213.02	0.18722	2206.3	0.01725	2222.92	0.000164932
2260.4	0.03128	2233.28	0.04298	2192.83	0.3872	2179.41	1.15428e-05	2245.32	0.3151	2232.36	0.0517	2204.78	0.03873	2177.9	0.00835	2260.4	0.03065	2233.28	0.01769	2207.17	0.03326	2179.41	0.03144	2201.62	0.03472	2201.19	0.62119	2203	0.02056	2201.18	0.00603	2225.84	0.88977	2213.25	0.18102	2206.51	0.01698	2223.14	0.000163629
2260.51	0.03091	2233.39	0.04247	2192.94	0.37642	2179.52	1.03522e-05	2245.43	0.30614	2232.46	0.05107	2204.88	0.03828	2178.01	0.00825	2260.51	0.0303	2233.39	0.01748	2207.28	0.03289	2179.52	0.03111	2201.86	0.0356	2201.35	0.60494	2203.15	0.02032	2201.35	0.00598	2226.05	0.90899	2213.47	0.1751	2206.72	0.01671	2223.36	0.000162337
2260.62	0.03054	2233.49	0.04196	2193.04	0.36585	2179.62	9.27953e-06	2245.54	0.2974	2232.56	0.05044	2204.99	0.03784	2178.12	0.00815	2260.62	0.02995	2233.49	0.01728	2207.39	0.03253	2179.62	0.03078	2202.1	0.03653	2201.52	0.58878	2203.31	0.02008	2201.52	0.00594	2226.27	0.9268	2213.7	0.16944	2206.93	0.01645	2223.59	0.000161057
2260.73	0.03018	2233.6	0.04147	2193.15	0.35549	2179.73	8.31372e-06	2245.65	0.28887	2232.67	0.04983	2205.1	0.0374	2178.23	0.00805	2260.73	0.0296	2233.6	0.01709	2207.5	0.03217	2179.73	0.03046	2202.34	0.03748	2201.68	0.57274	2203.47	0.01985	2201.68	0.00589	2226.48	0.94304	2213.92	0.16404	2207.14	0.0162	2223.81	0.000159788
2260.84	0.02982	2233.71	0.04098	2193.26	0.34533	2179.84	7.44458e-06	2245.75	0.28056	2232.77	0.04922	2205.21	0.03697	2178.33	0.00795	2260.84	0.02927	2233.71	0.01689	2207.61	0.03182	2179.84	0.03014	2202.58	0.03848	2201.84	0.55683	2203.62	0.01961	2201.85	0.00585	2226.7	0.95752	2214.14	0.15887	2207.35	0.01595	2224.03	0.000158531
2260.94	0.02947	2233.82	0.0405	2193.37	0.33539	2179.94	6.66283e-06	2245.86	0.27246	2232.87	0.04863	2205.31	0.03655	2178.44	0.00786	2260.94	0.02893	2233.82	0.0167	2207.72	0.03147	2179.94	0.02982	2202.83	0.03952	2202	0.54108	2203.78	0.01939	2202.02	0.00581	2226.91	0.97008	2214.37	0.15393	2207.57	0.01571	2224.26	0.000157284
2261.05	0.02912	2233.93	0.04002	2193.47	0.32567	2180.05	5.96009e-06	2245.97	0.26457	2232.98	0.04804	2205.42	0.03613	2178.55	0.00777	2261.05	0.0286	2233.93	0.01651	2207.83	0.03113	2180.05	0.02951	2203.07	0.04061	2202.16	0.52552	2203.94	0.01916	2202.18	0.00576	2227.13	0.98059	2214.59	0.1492	2207.78	0.01547	2224.48	0.000156049
2261.16	0.02878	2234.03	0.03956	2193.58	0.31616	2180.16	5.3287e-06	2246.08	0.25689	2233.08	0.04747	2205.53	0.03572	2178.65	0.00768	2261.16	0.02828	2234.03	0.01633	2207.94	0.0308	2180.16	0.02921	2203.31	0.04174	2202.33	0.51016	2204.09	0.01894	2202.35	0.00572	2227.34	0.98892	2214.82	0.14468	2207.99	0.01524	2224.7	0.000154824
2261.27	0.02845	2234.14	0.0391	2193.69	0.30686	2180.26	4.76173e-06	2246.19	0.24942	2233.19	0.0469	2205.64	0.03532	2178.76	0.00759	2261.27	0.02796	2234.14	0.01614	2208.04	0.03046	2180.26	0.0289	2203.55	0.04292	2202.49	0.49502	2204.25	0.01872	2202.51	0.00568	2227.56	0.99497	2215.04	0.14034	2208.2	0.01501	2224.93	0.00015361
2261.38	0.02812	2234.25	0.03865	2193.79	0.29779	2180.37	4.25287e-06	2246.29	0.24215	2233.29	0.04634	2205.75	0.03492	2178.87	0.0075	2261.38	0.02765	2234.25	0.01596	2208.15	0.03014	2180.37	0.0286	2203.79	0.04415	2202.65	0.48011	2204.41	0.01851	2202.68	0.00564	2227.77	0.99868	2215.26	0.13619	2208.41	0.01479	2225.15	0.000152407
2261.49	0.02779	2234.36	0.0382	2193.9	0.28893	2180.48	3.79643e-06	2246.4	0.23509	2233.39	0.04579	2205.85	0.03452	2178.98	0.00741	2261.49	0.02734	2234.36	0.01579	2208.26	0.02981	2180.48	0.02831	2204.03	0.04544	2202.81	0.46546	2204.56	0.0183	2202.85	0.00559	2227.99	1	2215.49	0.13221	2208.62	0.01457	2225.37	0.000151215
2261.6	0.02747	2234.47	0.03776	2194.01	0.2803	2180.59	3.38721e-06	2246.51	0.22823	2233.5	0.04525	2205.96	0.03414	2179.08	0.00733	2261.6	0.02703	2234.47	0.01561	2208.37	0.02949	2180.59	0.02802	2204.27	0.0468	2202.98	0.45108	2204.72	0.01809	2203.01	0.00555	2228.2	0.99891	2215.71	0.12839	2208.84	0.01436	2225.59	0.000150032
2261.7	0.02716	2234.57	0.03733	2194.12	0.27188	2180.69	3.02054e-06	2246.62	0.22157	2233.6	0.04472	2206.07	0.03375	2179.19	0.00724	2261.7	0.02673	2234.57	0.01544	2208.48	0.02918	2180.69	0.02773	2204.51	0.04821	2203.14	0.43697	2204.88	0.01788	2203.18	0.00551	2228.42	0.99542	2215.94	0.12472	2209.05	0.01415	2225.82	0.00014886
2261.81	0.02684	2234.68	0.0369	2194.22	0.26367	2180.8	2.69216e-06	2246.73	0.2151	2233.71	0.04419	2206.18	0.03338	2179.3	0.00716	2261.81	0.02644	2234.68	0.01527	2208.59	0.02887	2180.8	0.02745	2204.75	0.0497	2203.3	0.42315	2205.04	0.01768	2203.35	0.00547	2228.64	0.98958	2216.16	0.12121	2209.26	0.01394	2226.04	0.000147698
2261.92	0.02654	2234.79	0.03648	2194.33	0.25569	2180.91	2.39824e-06	2246.84	0.20882	2233.81	0.04368	2206.28	0.03301	2179.4	0.00708	2261.92	0.02614	2234.79	0.0151	2208.7	0.02856	2180.91	0.02717	2204.99	0.05125	2203.46	0.40963	2205.19	0.01748	2203.51	0.00543	2228.85	0.98146	2216.38	0.11783	2209.47	0.01374	2226.26	0.000146547
2262.03	0.02624	2234.9	0.03607	2194.44	0.24791	2181.01	2.1353e-06	2246.94	0.20274	2233.91	0.04317	2206.39	0.03264	2179.51	0.00699	2262.03	0.02586	2234.9	0.01494	2208.81	0.02826	2181.01	0.02689	2205.23	0.05289	2203.62	0.39642	2205.35	0.01728	2203.68	0.00539	2229.07	0.97116	2216.61	0.11458	2209.68	0.01355	2226.49	0.000145405
2262.14	0.02594	2235.01	0.03566	2194.55	0.24035	2181.12	1.9002e-06	2247.05	0.19683	2234.02	0.04267	2206.5	0.03228	2179.62	0.00692	2262.14	0.02557	2235.01	0.01477	2208.92	0.02796	2181.12	0.02662	2205.47	0.05461	2203.79	0.38353	2205.51	0.01709	2203.84	0.00535	2229.28	0.95878	2216.83	0.11147	2209.89	0.01335	2226.71	0.000144272
2262.25	0.02564	2235.11	0.03526	2194.65	0.233	2181.23	1.69011e-06	2247.16	0.19111	2234.12	0.04217	2206.61	0.03192	2179.72	0.00684	2262.25	0.02529	2235.11	0.01461	2209.02	0.02767	2181.23	0.02635	2205.72	0.05641	2203.95	0.37095	2205.66	0.0169	2204.01	0.00531	2229.5	0.94447	2217.06	0.10847	2210.11	0.01316	2226.93	0.00014315
2262.36	0.02536	2235.22	0.03486	2194.76	0.22586	2181.34	1.50247e-06	2247.27	0.18556	2234.23	0.04169	2206.71	0.03157	2179.83	0.00676	2262.36	0.02502	2235.22	0.01445	2209.13	0.02738	2181.34	0.02608	2205.96	0.05832	2204.11	0.35869	2205.82	0.01671	2204.18	0.00527	2229.71	0.9284	2217.28	0.10558	2210.32	0.01298	2227.16	0.000142037
2262.46	0.02507	2235.33	0.03447	2194.87	0.21892	2181.44	1.33497e-06	2247.38	0.18019	2234.33	0.04121	2206.82	0.03122	2179.94	0.00668	2262.46	0.02474	2235.33	0.0143	2209.24	0.02709	2181.44	0.02582	2206.2	0.06033	2204.27	0.34677	2205.98	0.01653	2204.34	0.00523	2229.93	0.91072	2217.5	0.10281	2210.53	0.01279	2227.38	0.000140934
2262.57	0.02479	2235.44	0.03409	2194.97	0.21218	2181.55	1.18553e-06	2247.49	0.17499	2234.43	0.04073	2206.93	0.03088	2180.05	0.00661	2262.57	0.02448	2235.44	0.01414	2209.35	0.02681	2181.55	0.02556	2206.44	0.06244	2204.44	0.33517	2206.13	0.01634	2204.51	0.0052	2230.14	0.89163	2217.73	0.10013	2210.74	0.01262	2227.6	0.000139839
2262.68	0.02451	2235.55	0.03371	2195.08	0.20565	2181.66	1.05227e-06	2247.59	0.16996	2234.54	0.04027	2207.04	0.03054	2180.15	0.00653	2262.68	0.02421	2235.55	0.01399	2209.46	0.02653	2181.66	0.0253	2206.68	0.06468	2204.6	0.3239	2206.29	0.01616	2204.68	0.00516	2230.36	0.8713	2217.95	0.09756	2210.95	0.01244	2227.82	0.000138755
2262.79	0.02424	2235.65	0.03333	2195.19	0.19931	2181.76	9.33502e-07	2247.7	0.16508	2234.64	0.03981	2207.14	0.03021	2180.26	0.00646	2262.79	0.02395	2235.65	0.01384	2209.57	0.02625	2181.76	0.02505	2206.92	0.06704	2204.76	0.31297	2206.45	0.01598	2204.84	0.00512	2230.57	0.84993	2218.17	0.09508	2211.16	0.01227	2228.05	0.000137679
2262.9	0.02397	2235.76	0.03296	2195.3	0.19316	2181.87	8.27712e-07	2247.81	0.16037	2234.75	0.03936	2207.25	0.02988	2180.37	0.00639	2262.9	0.02369	2235.76	0.01369	2209.68	0.02598	2181.87	0.0248	2207.16	0.06954	2204.92	0.30236	2206.61	0.01581	2205.01	0.00508	2230.79	0.82769	2218.4	0.09269	2211.38	0.0121	2228.27	0.000136612
2263.01	0.0237	2235.87	0.0326	2195.4	0.18721	2181.98	7.3353e-07	2247.92	0.1558	2234.85	0.03892	2207.36	0.02956	2180.47	0.00632	2263.01	0.02344	2235.87	0.01355	2209.79	0.02571	2181.98	0.02455	2207.4	0.07219	2205.08	0.29208	2206.76	0.01564	2205.17	0.00504	2231	0.80479	2218.62	0.09038	2211.59	0.01193	2228.49	0.000135554
2263.11	0.02344	2235.98	0.03224	2195.51	0.18144	2182.08	6.49728e-07	2248.03	0.15139	2234.95	0.03848	2207.47	0.02924	2180.58	0.00625	2263.11	0.02319	2235.98	0.0134	2209.9	0.02545	2182.08	0.02431	2207.64	0.075	2205.25	0.28213	2206.92	0.01547	2205.34	0.00501	2231.22	0.78139	2218.85	0.08816	2211.8	0.01177	2228.72	0.000134506
2263.22	0.02318	2236.09	0.03189	2195.62	0.17585	2182.19	5.75201e-07	2248.14	0.14712	2235.06	0.03804	2207.57	0.02892	2180.69	0.00618	2263.22	0.02294	2236.09	0.01326	2210	0.02518	2182.19	0.02406	2207.88	0.07798	2205.41	0.2725	2207.08	0.0153	2205.51	0.00497	2231.43	0.75765	2219.07	0.08601	2212.01	0.01161	2228.94	0.000133465
2263.33	0.02293	2236.2	0.03154	2195.73	0.17044	2182.3	5.08959e-07	2248.24	0.143	2235.16	0.03762	2207.68	0.02861	2180.79	0.00611	2263.33	0.0227	2236.2	0.01312	2210.11	0.02493	2182.3	0.02383	2208.12	0.08114	2205.57	0.26319	2207.23	0.01513	2205.67	0.00493	2231.65	0.73375	2219.29	0.08394	2212.22	0.01145	2229.16	0.000132434
2263.44	0.02268	2236.3	0.03119	2195.83	0.16521	2182.41	4.50112e-07	2248.35	0.13901	2235.27	0.0372	2207.79	0.02831	2180.9	0.00605	2263.44	0.02246	2236.3	0.01298	2210.22	0.02467	2182.41	0.02359	2208.37	0.0845	2205.73	0.25419	2207.39	0.01497	2205.84	0.0049	2231.86	0.70981	2219.52	0.08194	2212.43	0.0113	2229.38	0.000131411
2263.55	0.02243	2236.41	0.03085	2195.94	0.16015	2182.51	3.97862e-07	2248.46	0.13516	2235.37	0.03678	2207.9	0.028	2181.01	0.00598	2263.55	0.02222	2236.41	0.01284	2210.33	0.02442	2182.51	0.02336	2208.61	0.08807	2205.9	0.2455	2207.55	0.01481	2206.01	0.00486	2232.08	0.68597	2219.74	0.08001	2212.65	0.01115	2229.61	0.000130396
2263.66	0.02219	2236.52	0.03052	2196.05	0.15525	2182.62	3.51495e-07	2248.57	0.13143	2235.47	0.03638	2208	0.0277	2181.12	0.00591	2263.66	0.02199	2236.52	0.01271	2210.44	0.02417	2182.62	0.02313	2208.85	0.09187	2206.06	0.23712	2207.7	0.01465	2206.17	0.00483	2232.29	0.66235	2219.97	0.07814	2212.86	0.011	2229.83	0.00012939
2263.77	0.02194	2236.63	0.03019	2196.15	0.15052	2182.73	3.10371e-07	2248.68	0.12784	2235.58	0.03597	2208.11	0.02741	2181.22	0.00585	2263.77	0.02175	2236.63	0.01258	2210.55	0.02392	2182.73	0.0229	2209.09	0.09592	2206.22	0.22903	2207.86	0.01449	2206.34	0.00479	2232.51	0.63904	2220.19	0.07633	2213.07	0.01085	2230.05	0.000128392
2263.87	0.02171	2236.74	0.02986	2196.26	0.14595	2182.83	2.73916e-07	2248.79	0.12436	2235.68	0.03558	2208.22	0.02712	2181.33	0.00579	2263.87	0.02153	2236.74	0.01245	2210.66	0.02368	2182.83	0.02267	2209.33	0.10023	2206.38	0.22124	2208.02	0.01434	2206.5	0.00475	2232.72	0.61614	2220.41	0.07459	2213.28	0.01071	2230.28	0.000127403
2263.98	0.02147	2236.84	0.02954	2196.37	0.14153	2182.94	2.41618e-07	2248.89	0.121	2235.79	0.03518	2208.33	0.02683	2181.44	0.00572	2263.98	0.0213	2236.84	0.01232	2210.77	0.02344	2182.94	0.02245	2209.57	0.10483	2206.54	0.21373	2208.17	0.01418	2206.67	0.00472	2232.94	0.59372	2220.64	0.0729	2213.49	0.01057	2230.5	0.000126421
2264.09	0.02124	2236.95	0.02922	2196.48	0.13726	2183.05	2.13017e-07	2249	0.11776	2235.89	0.0348	2208.43	0.02655	2181.54	0.00566	2264.09	0.02108	2236.95	0.01219	2210.88	0.0232	2183.05	0.02223	2209.81	0.10974	2206.71	0.20649	2208.33	0.01403	2206.84	0.00468	2233.15	0.57184	2220.86	0.07126	2213.7	0.01043	2230.72	0.000125447
2264.2	0.02101	2237.06	0.02891	2196.58	0.13314	2183.15	1.87705e-07	2249.11	0.11462	2235.99	0.03442	2208.54	0.02627	2181.65	0.0056	2264.2	0.02086	2237.06	0.01206	2210.98	0.02297	2183.15	0.02202	2210.05	0.11497	2206.87	0.19953	2208.49	0.01388	2207	0.00465	2233.37	0.55056	2221.09	0.06968	2213.92	0.0103	2230.95	0.000124482
2264.31	0.02079	2237.17	0.0286	2196.69	0.12916	2183.26	1.65315e-07	2249.22	0.1116	2236.1	0.03404	2208.65	0.02599	2181.76	0.00554	2264.31	0.02064	2237.17	0.01194	2211.09	0.02274	2183.26	0.0218	2210.29	0.12056	2207.03	0.19283	2208.65	0.01374	2207.17	0.00462	2233.58	0.5299	2221.31	0.06815	2214.13	0.01016	2231.17	0.000123524
2264.42	0.02056	2237.28	0.02829	2196.8	0.12532	2183.37	1.4552e-07	2249.33	0.10867	2236.2	0.03367	2208.76	0.02572	2181.87	0.00548	2264.42	0.02043	2237.28	0.01181	2211.2	0.02251	2183.37	0.02159	2210.53	0.12652	2207.19	0.18639	2208.8	0.01359	2207.34	0.00458	2233.8	0.5099	2221.53	0.06666	2214.34	0.01003	2231.39	0.000122574
2264.53	0.02034	2237.38	0.02799	2196.91	0.12161	2183.48	1.28028e-07	2249.43	0.10585	2236.3	0.03331	2208.86	0.02545	2181.97	0.00542	2264.53	0.02022	2237.38	0.01169	2211.31	0.02228	2183.48	0.02138	2210.77	0.13289	2207.36	0.1802	2208.96	0.01345	2207.5	0.00455	2234.01	0.49058	2221.76	0.06523	2214.55	0.0099	2231.61	0.000121631
2264.63	0.02013	2237.49	0.02769	2197.01	0.11803	2183.58	1.12581e-07	2249.54	0.10312	2236.41	0.03295	2208.97	0.02518	2182.08	0.00537	2264.63	0.02001	2237.49	0.01157	2211.42	0.02206	2183.58	0.02117	2211.01	0.13968	2207.52	0.17425	2209.12	0.01331	2207.67	0.00452	2234.23	0.47195	2221.98	0.06383	2214.76	0.00978	2231.84	0.000120696
2264.74	0.01991	2237.6	0.0274	2197.12	0.11458	2183.69	9.89464e-08	2249.65	0.10049	2236.51	0.03259	2209.08	0.02492	2182.19	0.00531	2264.74	0.0198	2237.6	0.01145	2211.53	0.02184	2183.69	0.02097	2211.26	0.14693	2207.68	0.16853	2209.27	0.01317	2207.83	0.00448	2234.44	0.45402	2222.21	0.06248	2214.97	0.00965	2232.06	0.000119769
2264.85	0.0197	2237.71	0.02711	2197.23	0.11125	2183.8	8.69178e-08	2249.76	0.09795	2236.62	0.03224	2209.19	0.02466	2182.29	0.00525	2264.85	0.0196	2237.71	0.01134	2211.64	0.02162	2183.8	0.02077	2211.5	0.15467	2207.84	0.16303	2209.43	0.01303	2208	0.00445	2234.66	0.43678	2222.43	0.06117	2215.19	0.00953	2232.28	0.000118849
2264.96	0.01949	2237.82	0.02683	2197.33	0.10804	2183.9	7.63119e-08	2249.87	0.09549	2236.72	0.03189	2209.29	0.0244	2182.4	0.0052	2264.96	0.0194	2237.82	0.01122	2211.75	0.0214	2183.9	0.02057	2211.74	0.16292	2208.01	0.15776	2209.59	0.01289	2208.17	0.00442	2234.87	0.42023	2222.65	0.0599	2215.4	0.00941	2232.51	0.000117936
2265.07	0.01929	2237.92	0.02654	2197.44	0.10495	2184.01	6.69655e-08	2249.98	0.09312	2236.82	0.03155	2209.4	0.02415	2182.51	0.00514	2265.07	0.0192	2237.92	0.01111	2211.86	0.02119	2184.01	0.02037	2211.98	0.17171	2208.17	0.15269	2209.74	0.01276	2208.33	0.00438	2235.09	0.40435	2222.88	0.05867	2215.61	0.00929	2232.73	0.000117031
2265.18	0.01908	2238.03	0.02626	2197.55	0.10196	2184.12	5.87333e-08	2250.08	0.09082	2236.93	0.03121	2209.51	0.0239	2182.61	0.00509	2265.18	0.019	2238.03	0.01099	2211.96	0.02098	2184.12	0.02017	2212.22	0.18108	2208.33	0.14783	2209.9	0.01263	2208.5	0.00435	2235.3	0.38914	2223.1	0.05747	2215.82	0.00917	2232.95	0.000116132
2265.29	0.01888	2238.14	0.02599	2197.66	0.09908	2184.23	5.14863e-08	2250.19	0.08861	2237.03	0.03088	2209.62	0.02365	2182.72	0.00504	2265.29	0.01881	2238.14	0.01088	2212.07	0.02077	2184.23	0.01998	2212.46	0.19105	2208.49	0.14316	2210.06	0.0125	2208.67	0.00432	2235.52	0.37457	2223.33	0.05631	2216.03	0.00906	2233.18	0.000115241
2265.39	0.01869	2238.25	0.02572	2197.76	0.09631	2184.33	4.51102e-08	2250.3	0.08647	2237.14	0.03055	2209.72	0.02341	2182.83	0.00498	2265.39	0.01862	2238.25	0.01077	2212.18	0.02057	2184.33	0.01979	2212.7	0.20166	2208.65	0.13868	2210.21	0.01237	2208.83	0.00429	2235.73	0.36063	2223.55	0.05518	2216.25	0.00895	2233.4	0.000114357
2265.5	0.01849	2238.36	0.02545	2197.87	0.09363	2184.44	3.95032e-08	2250.41	0.0844	2237.24	0.03023	2209.83	0.02317	2182.94	0.00493	2265.5	0.01843	2238.36	0.01066	2212.29	0.02037	2184.44	0.0196	2212.94	0.21293	2208.82	0.13437	2210.37	0.01224	2209	0.00426	2235.95	0.3473	2223.77	0.05408	2216.46	0.00884	2233.62	0.00011348
2265.61	0.0183	2238.46	0.02518	2197.98	0.09106	2184.55	3.45751e-08	2250.52	0.0824	2237.34	0.02991	2209.94	0.02293	2183.04	0.00488	2265.61	0.01824	2238.46	0.01056	2212.4	0.02016	2184.55	0.01941	2213.18	0.22489	2208.98	0.13025	2210.53	0.01211	2209.16	0.00423	2236.16	0.33456	2224	0.05301	2216.67	0.00873	2233.84	0.00011261
2265.72	0.01811	2238.57	0.02492	2198.09	0.08857	2184.65	3.02462e-08	2250.63	0.08047	2237.45	0.02959	2210.05	0.02269	2183.15	0.00483	2265.72	0.01806	2238.57	0.01045	2212.51	0.01997	2184.65	0.01923	2213.42	0.23756	2209.14	0.12628	2210.69	0.01199	2209.33	0.00419	2236.38	0.32239	2224.22	0.05198	2216.88	0.00862	2234.07	0.000111746
2265.83	0.01792	2238.68	0.02466	2198.19	0.08617	2184.76	2.64455e-08	2250.73	0.0786	2237.55	0.02928	2210.15	0.02246	2183.26	0.00478	2265.83	0.01788	2238.68	0.01035	2212.62	0.01977	2184.76	0.01904	2213.66	0.25098	2209.3	0.12248	2210.84	0.01186	2209.5	0.00416	2236.59	0.31075	2224.44	0.05097	2217.09	0.00852	2234.29	0.00011089
2265.94	0.01773	2238.79	0.02441	2198.3	0.08386	2184.87	2.31104e-08	2250.84	0.0768	2237.66	0.02897	2210.26	0.02223	2183.36	0.00473	2265.94	0.0177	2238.79	0.01024	2212.73	0.01958	2184.87	0.01886	2213.9	0.26515	2209.47	0.11883	2211	0.01174	2209.66	0.00413	2236.81	0.29964	2224.67	0.04999	2217.3	0.00841	2234.51	0.00011004
2266.05	0.01755	2238.9	0.02416	2198.41	0.08164	2184.97	2.01855e-08	2250.95	0.07505	2237.76	0.02867	2210.37	0.022	2183.47	0.00468	2266.05	0.01752	2238.9	0.01014	2212.84	0.01938	2184.97	0.01868	2214.15	0.28011	2209.63	0.11533	2211.16	0.01162	2209.83	0.0041	2237.02	0.28902	2224.89	0.04904	2217.52	0.00831	2234.74	0.000109196
2266.15	0.01737	2239	0.02391	2198.51	0.07949	2185.08	1.76216e-08	2251.06	0.07336	2237.86	0.02837	2210.48	0.02178	2183.58	0.00463	2266.15	0.01734	2239	0.01004	2212.94	0.0192	2185.08	0.0185	2214.39	0.29587	2209.79	0.11197	2211.31	0.0115	2210	0.00407	2237.24	0.27888	2225.12	0.04811	2217.73	0.00821	2234.96	0.000108359
2266.26	0.01719	2239.11	0.02366	2198.62	0.07742	2185.19	1.53753e-08	2251.17	0.07173	2237.97	0.02807	2210.58	0.02156	2183.68	0.00458	2266.26	0.01717	2239.11	0.00994	2213.05	0.01901	2185.19	0.01833	2214.63	0.31243	2209.95	0.10874	2211.47	0.01139	2210.16	0.00404	2237.45	0.26919	2225.34	0.04721	2217.94	0.00811	2235.18	0.000107529
2266.37	0.01701	2239.22	0.02342	2198.73	0.07542	2185.3	1.34085e-08	2251.28	0.07015	2238.07	0.02778	2210.69	0.02134	2183.79	0.00454	2266.37	0.017	2239.22	0.00984	2213.16	0.01882	2185.3	0.01816	2214.87	0.32981	2210.11	0.10565	2211.63	0.01127	2210.33	0.00401	2237.67	0.25994	2225.56	0.04633	2218.15	0.00801	2235.41	0.000106705
2266.48	0.01684	2239.33	0.02318	2198.84	0.0735	2185.4	1.16872e-08	2251.38	0.06862	2238.18	0.02749	2210.8	0.02112	2183.9	0.00449	2266.48	0.01683	2239.33	0.00974	2213.27	0.01864	2185.4	0.01799	2215.11	0.348	2210.28	0.10267	2211.78	0.01116	2210.49	0.00398	2237.88	0.2511	2225.79	0.04548	2218.36	0.00792	2235.63	0.000105887
2266.59	0.01666	2239.44	0.02294	2198.94	0.07164	2185.51	1.01816e-08	2251.49	0.06714	2238.28	0.0272	2210.91	0.02091	2184.01	0.00445	2266.59	0.01666	2239.44	0.00965	2213.38	0.01846	2185.51	0.01782	2215.35	0.36701	2210.44	0.09981	2211.94	0.01104	2210.66	0.00395	2238.1	0.24265	2226.01	0.04465	2218.57	0.00782	2235.85	0.000105076
2266.7	0.01649	2239.54	0.02271	2199.05	0.06985	2185.62	8.8653e-09	2251.6	0.0657	2238.38	0.02692	2211.01	0.0207	2184.11	0.0044	2266.7	0.0165	2239.54	0.00955	2213.49	0.01828	2185.62	0.01765	2215.59	0.38682	2210.6	0.09707	2212.1	0.01093	2210.83	0.00393	2238.31	0.23457	2226.24	0.04384	2218.79	0.00773	2236.07	0.00010427
2266.8	0.01632	2239.65	0.02248	2199.16	0.06812	2185.72	7.7152e-09	2251.71	0.06431	2238.49	0.02664	2211.12	0.02049	2184.22	0.00436	2266.8	0.01633	2239.65	0.00946	2213.6	0.0181	2185.72	0.01748	2215.83	0.40741	2210.76	0.09443	2212.26	0.01082	2210.99	0.0039	2238.53	0.22685	2226.46	0.04305	2219	0.00764	2236.3	0.000103471
2266.91	0.01616	2239.76	0.02225	2199.27	0.06646	2185.83	6.71083e-09	2251.82	0.06297	2238.59	0.02637	2211.23	0.02028	2184.33	0.00431	2266.91	0.01617	2239.76	0.00936	2213.71	0.01793	2185.83	0.01732	2216.07	0.42876	2210.93	0.09189	2212.41	0.01071	2211.16	0.00387	2238.74	0.21947	2226.68	0.04228	2219.21	0.00755	2236.52	0.000102678
2267.02	0.01599	2239.87	0.02202	2199.37	0.06485	2185.94	5.83418e-09	2251.93	0.06167	2238.7	0.0261	2211.34	0.02008	2184.43	0.00427	2267.02	0.01601	2239.87	0.00927	2213.82	0.01775	2185.94	0.01715	2216.31	0.45083	2211.09	0.08946	2212.57	0.01061	2211.33	0.00384	2238.96	0.21241	2226.91	0.04153	2219.42	0.00746	2236.74	0.000101891
2267.13	0.01583	2239.98	0.0218	2199.48	0.0633	2186.04	5.06941e-09	2252.03	0.0604	2238.8	0.02583	2211.44	0.01988	2184.54	0.00422	2267.13	0.01585	2239.98	0.00918	2213.92	0.01758	2186.04	0.01699	2216.55	0.47359	2211.25	0.08711	2212.73	0.0105	2211.49	0.00381	2239.17	0.20565	2227.13	0.0408	2219.63	0.00737	2236.97	0.00010111
2267.24	0.01567	2240.08	0.02158	2199.59	0.0618	2186.15	4.40261e-09	2252.14	0.05918	2238.9	0.02556	2211.55	0.01968	2184.65	0.00418	2267.24	0.0157	2240.08	0.00909	2214.03	0.01741	2186.15	0.01683	2216.79	0.49698	2211.41	0.08486	2212.88	0.01039	2211.66	0.00378	2239.39	0.19918	2227.36	0.04009	2219.84	0.00728	2237.19	0.000100335
2267.35	0.01551	2240.19	0.02136	2199.7	0.06036	2186.26	3.82154e-09	2252.25	0.05799	2239.01	0.0253	2211.66	0.01948	2184.75	0.00414	2267.35	0.01554	2240.19	0.009	2214.14	0.01725	2186.26	0.01668	2217.04	0.52094	2211.57	0.08269	2213.04	0.01029	2211.82	0.00376	2239.6	0.19299	2227.58	0.03939	2220.06	0.0072	2237.41	9.95657e-05
2267.46	0.01535	2240.3	0.02114	2199.8	0.05896	2186.37	3.31543e-09	2252.36	0.05684	2239.11	0.02504	2211.77	0.01929	2184.86	0.0041	2267.46	0.01539	2240.3	0.00891	2214.25	0.01708	2186.37	0.01652	2217.28	0.54541	2211.74	0.0806	2213.2	0.01019	2211.99	0.00373	2239.82	0.18706	2227.8	0.03871	2220.27	0.00712	2237.63	9.88021e-05
2267.56	0.0152	2240.41	0.02093	2199.91	0.05761	2186.47	2.87486e-09	2252.47	0.05572	2239.22	0.02479	2211.87	0.0191	2184.97	0.00406	2267.56	0.01524	2240.41	0.00883	2214.36	0.01692	2186.47	0.01637	2217.52	0.57031	2211.9	0.07859	2213.35	0.01009	2212.16	0.0037	2240.03	0.18137	2228.03	0.03805	2220.48	0.00703	2237.86	9.80443e-05
2267.67	0.01504	2240.52	0.02072	2200.02	0.05631	2186.58	2.49155e-09	2252.58	0.05464	2239.32	0.02453	2211.98	0.0189	2185.08	0.00402	2267.67	0.01509	2240.52	0.00874	2214.47	0.01675	2186.58	0.01621	2217.76	0.59556	2212.06	0.07666	2213.51	0.00998	2212.32	0.00367	2240.25	0.17593	2228.25	0.03741	2220.69	0.00695	2238.08	9.72922e-05
2267.78	0.01489	2240.62	0.02051	2200.12	0.05505	2186.69	2.15822e-09	2252.68	0.05359	2239.42	0.02428	2212.09	0.01872	2185.18	0.00398	2267.78	0.01494	2240.62	0.00865	2214.58	0.01659	2186.69	0.01606	2218	0.62106	2212.22	0.07479	2213.67	0.00989	2212.49	0.00365	2240.46	0.1707	2228.48	0.03678	2220.9	0.00687	2238.3	9.65456e-05
2267.89	0.01474	2240.73	0.02031	2200.23	0.05383	2186.79	1.86852e-09	2252.79	0.05257	2239.53	0.02404	2212.2	0.01853	2185.29	0.00394	2267.89	0.0148	2240.73	0.00857	2214.69	0.01643	2186.79	0.01591	2218.24	0.64671	2212.39	0.073	2213.82	0.00979	2212.66	0.00362	2240.68	0.16569	2228.7	0.03616	2221.11	0.00679	2238.53	9.58046e-05
2268	0.01459	2240.84	0.0201	2200.34	0.05266	2186.9	1.61686e-09	2252.9	0.05158	2239.63	0.02379	2212.3	0.01835	2185.4	0.0039	2268	0.01465	2240.84	0.00849	2214.8	0.01628	2186.9	0.01577	2218.48	0.6724	2212.55	0.07126	2213.98	0.00969	2212.82	0.00359	2240.89	0.16088	2228.92	0.03556	2221.33	0.00672	2238.75	9.50691e-05
2268.11	0.01445	2240.95	0.0199	2200.45	0.05152	2187.01	1.39837e-09	2253.01	0.05061	2239.73	0.02355	2212.41	0.01816	2185.5	0.00386	2268.11	0.01451	2240.95	0.00841	2214.9	0.01612	2187.01	0.01562	2218.72	0.69801	2212.71	0.06959	2214.14	0.00959	2212.99	0.00357	2241.11	0.15627	2229.15	0.03498	2221.54	0.00664	2238.97	9.4339e-05
2268.22	0.0143	2241.06	0.0197	2200.55	0.05042	2187.11	1.20878e-09	2253.12	0.04968	2239.84	0.02331	2212.52	0.01799	2185.61	0.00382	2268.22	0.01437	2241.06	0.00832	2215.01	0.01597	2187.11	0.01547	2218.96	0.72342	2212.87	0.06798	2214.3	0.0095	2213.15	0.00354	2241.32	0.15184	2229.37	0.03441	2221.75	0.00656	2239.2	9.36143e-05
2268.32	0.01416	2241.16	0.01951	2200.66	0.04935	2187.22	1.04436e-09	2253.22	0.04877	2239.94	0.02308	2212.63	0.01781	2185.72	0.00378	2268.32	0.01423	2241.16	0.00824	2215.12	0.01582	2187.22	0.01533	2219.2	0.74851	2213.03	0.06642	2214.45	0.00941	2213.32	0.00351	2241.54	0.14758	2229.6	0.03385	2221.96	0.00649	2239.42	9.2895e-05
2268.43	0.01402	2241.27	0.01931	2200.77	0.04832	2187.33	9.01828e-10	2253.33	0.04788	2240.05	0.02285	2212.73	0.01763	2185.83	0.00374	2268.43	0.01409	2241.27	0.00816	2215.23	0.01567	2187.33	0.01519	2219.44	0.77313	2213.2	0.06492	2214.61	0.00931	2213.49	0.00349	2241.75	0.14349	2229.82	0.0333	2222.17	0.00642	2239.64	9.21809e-05
2268.54	0.01388	2241.38	0.01912	2200.88	0.04733	2187.44	7.78347e-10	2253.44	0.04702	2240.15	0.02262	2212.84	0.01746	2185.93	0.00371	2268.54	0.01395	2241.38	0.00808	2215.34	0.01552	2187.44	0.01505	2219.68	0.79715	2213.36	0.06347	2214.77	0.00922	2213.65	0.00346	2241.97	0.13956	2230.04	0.03277	2222.38	0.00634	2239.86	9.14721e-05
2268.65	0.01374	2241.49	0.01893	2200.98	0.04636	2187.54	6.71425e-10	2253.55	0.04618	2240.25	0.02239	2212.95	0.01729	2186.04	0.00367	2268.65	0.01382	2241.49	0.00801	2215.45	0.01537	2187.54	0.01491	2219.93	0.82044	2213.52	0.06207	2214.92	0.00913	2213.82	0.00344	2242.18	0.13577	2230.27	0.03224	2222.6	0.00627	2240.09	9.07685e-05
2268.76	0.0136	2241.6	0.01874	2201.09	0.04543	2187.65	5.78891e-10	2253.66	0.04537	2240.36	0.02216	2213.06	0.01712	2186.15	0.00363	2268.76	0.01369	2241.6	0.00793	2215.56	0.01522	2187.65	0.01477	2220.17	0.84286	2213.68	0.06071	2215.08	0.00904	2213.99	0.00341	2242.4	0.13214	2230.49	0.03173	2222.81	0.0062	2240.31	9.00699e-05
2268.87	0.01347	2241.7	0.01856	2201.2	0.04452	2187.76	4.98851e-10	2253.77	0.04458	2240.46	0.02194	2213.16	0.01695	2186.25	0.0036	2268.87	0.01355	2241.7	0.00785	2215.67	0.01508	2187.76	0.01463	2220.41	0.86427	2213.85	0.0594	2215.24	0.00895	2214.15	0.00338	2242.61	0.12863	2230.71	0.03124	2223.02	0.00613	2240.53	8.93765e-05
2268.98	0.01333	2241.81	0.01837	2201.3	0.04364	2187.86	4.29655e-10	2253.87	0.0438	2240.57	0.02172	2213.27	0.01678	2186.36	0.00356	2268.98	0.01342	2241.81	0.00778	2215.78	0.01494	2187.86	0.0145	2220.65	0.88453	2214.01	0.05813	2215.39	0.00886	2214.32	0.00336	2242.83	0.12526	2230.94	0.03075	2223.23	0.00606	2240.76	8.86881e-05
2269.08	0.0132	2241.92	0.01819	2201.41	0.04279	2187.97	3.69865e-10	2253.98	0.04305	2240.67	0.0215	2213.38	0.01662	2186.47	0.00353	2269.08	0.01329	2241.92	0.0077	2215.88	0.01479	2187.97	0.01437	2220.89	0.90352	2214.17	0.05691	2215.55	0.00878	2214.48	0.00333	2243.04	0.12201	2231.16	0.03027	2223.44	0.006	2240.98	8.80046e-05
2269.19	0.01307	2242.03	0.01801	2201.52	0.04196	2188.08	3.1823e-10	2254.09	0.04232	2240.77	0.02129	2213.49	0.01645	2186.57	0.00349	2269.19	0.01317	2242.03	0.00763	2215.99	0.01465	2188.08	0.01423	2221.13	0.92111	2214.33	0.05572	2215.71	0.00869	2214.65	0.00331	2243.26	0.11888	2231.39	0.02981	2223.65	0.00593	2241.2	8.73261e-05
2269.3	0.01294	2242.14	0.01783	2201.63	0.04116	2188.19	2.73662e-10	2254.2	0.04161	2240.88	0.02108	2213.59	0.01629	2186.68	0.00346	2269.3	0.01304	2242.14	0.00756	2216.1	0.01452	2188.19	0.0141	2221.37	0.93717	2214.49	0.05457	2215.87	0.00861	2214.82	0.00329	2243.47	0.11586	2231.61	0.02935	2223.87	0.00586	2241.43	8.66525e-05
2269.41	0.01281	2242.24	0.01766	2201.73	0.04038	2188.29	2.35214e-10	2254.31	0.04091	2240.98	0.02087	2213.7	0.01613	2186.79	0.00342	2269.41	0.01291	2242.24	0.00748	2216.21	0.01438	2188.29	0.01397	2221.61	0.95161	2214.66	0.05346	2216.02	0.00852	2214.98	0.00326	2243.69	0.11295	2231.83	0.0289	2224.08	0.0058	2241.65	8.59837e-05
2269.52	0.01269	2242.35	0.01748	2201.84	0.03963	2188.4	2.02062e-10	2254.42	0.04024	2241.09	0.02066	2213.81	0.01597	2186.9	0.00339	2269.52	0.01279	2242.35	0.00741	2216.32	0.01424	2188.4	0.01384	2221.85	0.96431	2214.82	0.05238	2216.18	0.00844	2215.15	0.00324	2243.9	0.11015	2232.06	0.02847	2224.29	0.00574	2241.87	8.53197e-05
2269.63	0.01256	2242.46	0.01731	2201.95	0.0389	2188.51	1.73493e-10	2254.52	0.03958	2241.19	0.02045	2213.92	0.01582	2187	0.00336	2269.63	0.01267	2242.46	0.00734	2216.43	0.01411	2188.51	0.01372	2222.09	0.97519	2214.98	0.05133	2216.34	0.00836	2215.32	0.00321	2244.12	0.10744	2232.28	0.02804	2224.5	0.00567	2242.09	8.46605e-05
2269.74	0.01244	2242.57	0.01714	2202.06	0.03819	2188.61	1.48886e-10	2254.63	0.03893	2241.29	0.02025	2214.02	0.01566	2187.11	0.00332	2269.74	0.01254	2242.57	0.00727	2216.54	0.01398	2188.61	0.01359	2222.33	0.98417	2215.14	0.05032	2216.49	0.00828	2215.48	0.00319	2244.33	0.10483	2232.51	0.02762	2224.71	0.00561	2242.32	8.40059e-05
2269.84	0.01232	2242.68	0.01697	2202.16	0.03749	2188.72	1.27703e-10	2254.74	0.0383	2241.4	0.02005	2214.13	0.01551	2187.22	0.00329	2269.84	0.01242	2242.68	0.0072	2216.65	0.01384	2188.72	0.01347	2222.57	0.99119	2215.31	0.04933	2216.65	0.00819	2215.65	0.00316	2244.55	0.1023	2232.73	0.02721	2224.92	0.00555	2242.54	8.33561e-05
2269.95	0.01219	2242.78	0.01681	2202.27	0.03682	2188.83	1.09477e-10	2254.85	0.03769	2241.5	0.01985	2214.24	0.01536	2187.32	0.00326	2269.95	0.01231	2242.78	0.00713	2216.76	0.01371	2188.83	0.01334	2222.82	0.99619	2215.47	0.04838	2216.81	0.00812	2215.81	0.00314	2244.76	0.09986	2232.95	0.02681	2225.14	0.00549	2242.76	8.27108e-05
2270.06	0.01207	2242.89	0.01664	2202.38	0.03617	2188.93	9.38041e-11	2254.96	0.03709	2241.61	0.01965	2214.35	0.01521	2187.43	0.00323	2270.06	0.01219	2242.89	0.00706	2216.86	0.01358	2188.93	0.01322	2223.06	0.99913	2215.63	0.04745	2216.96	0.00804	2215.98	0.00312	2244.98	0.09751	2233.18	0.02641	2225.35	0.00543	2242.99	8.20701e-05
2270.17	0.01196	2243	0.01648	2202.48	0.03553	2189.04	8.0333e-11	2255.07	0.03651	2241.71	0.01946	2214.45	0.01506	2187.54	0.0032	2270.17	0.01207	2243	0.007	2216.97	0.01346	2189.04	0.0131	2223.3	1	2215.79	0.04655	2217.12	0.00796	2216.15	0.00309	2245.2	0.09523	2233.4	0.02603	2225.56	0.00537	2243.21	8.14339e-05
2270.28	0.01184	2243.11	0.01632	2202.59	0.03491	2189.15	6.87609e-11	2255.17	0.03594	2241.81	0.01927	2214.56	0.01492	2187.64	0.00316	2270.28	0.01196	2243.11	0.00693	2217.08	0.01333	2189.15	0.01298	2223.54	0.99879	2215.95	0.04567	2217.28	0.00788	2216.31	0.00307	2245.41	0.09303	2233.63	0.02565	2225.77	0.00531	2243.43	8.08022e-05
2270.39	0.01172	2243.22	0.01616	2202.7	0.03431	2189.26	5.88253e-11	2255.28	0.03538	2241.92	0.01908	2214.67	0.01477	2187.75	0.00313	2270.39	0.01184	2243.22	0.00687	2217.19	0.01321	2189.26	0.01286	2223.78	0.9955	2216.12	0.04482	2217.43	0.0078	2216.48	0.00305	2245.63	0.0909	2233.85	0.02528	2225.98	0.00525	2243.66	8.0175e-05
2270.49	0.01161	2243.32	0.016	2202.81	0.03373	2189.36	5.02992e-11	2255.39	0.03484	2242.02	0.01889	2214.78	0.01463	2187.86	0.0031	2270.49	0.01173	2243.32	0.0068	2217.3	0.01308	2189.36	0.01274	2224.02	0.99017	2216.28	0.044	2217.59	0.00773	2216.65	0.00302	2245.84	0.08884	2234.07	0.02492	2226.19	0.0052	2243.88	7.95521e-05
2270.6	0.01149	2243.43	0.01584	2202.91	0.03316	2189.47	4.29867e-11	2255.5	0.0343	2242.13	0.0187	2214.88	0.01449	2187.97	0.00307	2270.6	0.01162	2243.43	0.00674	2217.41	0.01296	2189.47	0.01262	2224.26	0.98283	2216.44	0.04319	2217.75	0.00765	2216.81	0.003	2246.06	0.08685	2234.3	0.02457	2226.41	0.00514	2244.1	7.89336e-05
2270.71	0.01138	2243.54	0.01569	2203.02	0.0326	2189.58	3.67182e-11	2255.61	0.03378	2242.23	0.01852	2214.99	0.01434	2188.07	0.00304	2270.71	0.01151	2243.54	0.00667	2217.52	0.01284	2189.58	0.01251	2224.5	0.97353	2216.6	0.04241	2217.91	0.00758	2216.98	0.00298	2246.27	0.08492	2234.52	0.02422	2226.62	0.00509	2244.32	7.83194e-05
2270.82	0.01127	2243.65	0.01554	2203.13	0.03206	2189.68	3.13477e-11	2255.72	0.03328	2242.33	0.01833	2215.1	0.01421	2188.18	0.00301	2270.82	0.0114	2243.65	0.00661	2217.63	0.01272	2189.68	0.01239	2224.74	0.96234	2216.77	0.04165	2218.06	0.00751	2217.14	0.00296	2246.49	0.08305	2234.75	0.02388	2226.83	0.00503	2244.55	7.77095e-05
2270.93	0.01116	2243.76	0.01539	2203.24	0.03153	2189.79	2.67488e-11	2255.82	0.03278	2242.44	0.01815	2215.21	0.01407	2188.29	0.00298	2270.93	0.01129	2243.76	0.00655	2217.74	0.0126	2189.79	0.01228	2224.98	0.94935	2216.93	0.04091	2218.22	0.00743	2217.31	0.00293	2246.7	0.08124	2234.97	0.02354	2227.04	0.00498	2244.77	7.71039e-05
2271.04	0.01105	2243.86	0.01524	2203.34	0.03102	2189.9	2.28128e-11	2255.93	0.03229	2242.54	0.01798	2215.31	0.01393	2188.39	0.00295	2271.04	0.01118	2243.86	0.00648	2217.84	0.01248	2189.9	0.01217	2225.22	0.93464	2217.09	0.04019	2218.38	0.00736	2217.48	0.00291	2246.92	0.07948	2235.19	0.02322	2227.25	0.00492	2244.99	7.65024e-05
2271.15	0.01094	2243.97	0.01509	2203.45	0.03052	2190	1.9446e-11	2256.04	0.03182	2242.65	0.0178	2215.42	0.0138	2188.5	0.00293	2271.15	0.01107	2243.97	0.00642	2217.95	0.01236	2190	0.01206	2225.46	0.91832	2217.25	0.03949	2218.53	0.00729	2217.64	0.00289	2247.13	0.07778	2235.42	0.02289	2227.46	0.00487	2245.22	7.59051e-05
2271.25	0.01083	2244.08	0.01494	2203.56	0.03003	2190.11	1.65675e-11	2256.15	0.03135	2242.75	0.01762	2215.53	0.01366	2188.61	0.0029	2271.25	0.01097	2244.08	0.00636	2218.06	0.01225	2190.11	0.01195	2225.71	0.90049	2217.42	0.03881	2218.69	0.00722	2217.81	0.00287	2247.35	0.07613	2235.64	0.02258	2227.68	0.00482	2245.44	7.53119e-05
2271.36	0.01073	2244.19	0.0148	2203.66	0.02955	2190.22	1.41078e-11	2256.26	0.0309	2242.85	0.01745	2215.64	0.01353	2188.71	0.00287	2271.36	0.01086	2244.19	0.0063	2218.17	0.01213	2190.22	0.01184	2225.95	0.88128	2217.58	0.03814	2218.85	0.00715	2217.97	0.00285	2247.56	0.07453	2235.87	0.02227	2227.89	0.00477	2245.66	7.47228e-05
2271.47	0.01062	2244.3	0.01465	2203.77	0.02909	2190.33	1.20071e-11	2256.36	0.03045	2242.96	0.01728	2215.74	0.0134	2188.82	0.00284	2271.47	0.01076	2244.3	0.00624	2218.28	0.01202	2190.33	0.01173	2226.19	0.86082	2217.74	0.03749	2219	0.00708	2218.14	0.00283	2247.78	0.07298	2236.09	0.02197	2228.1	0.00472	2245.89	7.41377e-05
2271.58	0.01052	2244.41	0.01451	2203.88	0.02864	2190.43	1.0214e-11	2256.47	0.03002	2243.06	0.01711	2215.85	0.01327	2188.93	0.00281	2271.58	0.01066	2244.41	0.00618	2218.39	0.01191	2190.43	0.01162	2226.43	0.83924	2217.9	0.03686	2219.16	0.00701	2218.31	0.0028	2247.99	0.07148	2236.31	0.02167	2228.31	0.00467	2246.11	7.35567e-05
2271.69	0.01042	2244.51	0.01437	2203.99	0.02819	2190.54	8.68418e-12	2256.58	0.02959	2243.16	0.01694	2215.96	0.01314	2189.04	0.00279	2271.69	0.01056	2244.51	0.00612	2218.5	0.01179	2190.54	0.01151	2226.67	0.81667	2218.06	0.03625	2219.32	0.00695	2218.47	0.00278	2248.21	0.07002	2236.54	0.02138	2228.52	0.00462	2246.33	7.29796e-05
2271.8	0.01032	2244.62	0.01423	2204.09	0.02776	2190.65	7.37968e-12	2256.69	0.02917	2243.27	0.01678	2216.07	0.01302	2189.14	0.00276	2271.8	0.01046	2244.62	0.00607	2218.61	0.01168	2190.65	0.01141	2226.91	0.79325	2218.23	0.03564	2219.48	0.00688	2218.64	0.00276	2248.42	0.0686	2236.76	0.02109	2228.73	0.00457	2246.55	7.24065e-05
2271.91	0.01022	2244.73	0.01409	2204.2	0.02734	2190.75	6.26798e-12	2256.8	0.02876	2243.37	0.01661	2216.18	0.01289	2189.25	0.00273	2271.91	0.01036	2244.73	0.00601	2218.72	0.01157	2190.75	0.0113	2227.15	0.76911	2218.39	0.03506	2219.63	0.00681	2218.81	0.00274	2248.64	0.06722	2236.99	0.02081	2228.95	0.00452	2246.78	7.18372e-05
2272.01	0.01012	2244.84	0.01395	2204.31	0.02692	2190.86	5.32104e-12	2256.91	0.02836	2243.48	0.01645	2216.28	0.01277	2189.36	0.00271	2272.01	0.01026	2244.84	0.00595	2218.82	0.01147	2190.86	0.0112	2227.39	0.74441	2218.55	0.03449	2219.79	0.00675	2218.97	0.00272	2248.85	0.06588	2237.21	0.02053	2229.16	0.00448	2247	7.12719e-05
2272.12	0.01002	2244.95	0.01382	2204.42	0.02652	2190.97	4.51483e-12	2257.01	0.02797	2243.58	0.01629	2216.39	0.01264	2189.46	0.00268	2272.12	0.01016	2244.95	0.0059	2218.93	0.01136	2190.97	0.0111	2227.63	0.71926	2218.71	0.03393	2219.95	0.00668	2219.14	0.0027	2249.07	0.06458	2237.43	0.02026	2229.37	0.00443	2247.22	7.07103e-05
2272.23	0.00992	2245.05	0.01368	2204.52	0.02613	2191.07	3.82888e-12	2257.12	0.02758	2243.68	0.01613	2216.5	0.01252	2189.57	0.00265	2272.23	0.01007	2245.05	0.00584	2219.04	0.01125	2191.07	0.011	2227.87	0.69381	2218.88	0.03338	2220.1	0.00662	2219.3	0.00268	2249.28	0.06332	2237.66	0.02	2229.58	0.00438	2247.45	7.01526e-05
2272.34	0.00982	2245.16	0.01355	2204.63	0.02574	2191.18	3.24549e-12	2257.23	0.02721	2243.79	0.01597	2216.61	0.0124	2189.68	0.00263	2272.34	0.00997	2245.16	0.00578	2219.15	0.01115	2191.18	0.0109	2228.11	0.66817	2219.04	0.03285	2220.26	0.00656	2219.47	0.00266	2249.5	0.06209	2237.88	0.01973	2229.79	0.00434	2247.67	6.95986e-05
2272.45	0.00973	2245.27	0.01342	2204.74	0.02536	2191.29	2.74958e-12	2257.34	0.02684	2243.89	0.01582	2216.71	0.01228	2189.79	0.0026	2272.45	0.00988	2245.27	0.00573	2219.26	0.01104	2191.29	0.0108	2228.35	0.64248	2219.2	0.03233	2220.42	0.00649	2219.64	0.00264	2249.71	0.0609	2238.1	0.01948	2230	0.00429	2247.89	6.90483e-05
2272.56	0.00963	2245.38	0.01329	2204.84	0.02499	2191.4	2.32831e-12	2257.45	0.02647	2244	0.01566	2216.82	0.01216	2189.89	0.00258	2272.56	0.00978	2245.38	0.00568	2219.37	0.01094	2191.4	0.0107	2228.6	0.61685	2219.36	0.03182	2220.57	0.00643	2219.8	0.00262	2249.93	0.05973	2238.33	0.01923	2230.22	0.00425	2248.11	6.85017e-05
2272.67	0.00954	2245.49	0.01316	2204.95	0.02463	2191.5	1.97061e-12	2257.56	0.02612	2244.1	0.01551	2216.93	0.01204	2190	0.00255	2272.67	0.00969	2245.49	0.00562	2219.48	0.01084	2191.5	0.0106	2228.84	0.59139	2219.52	0.03133	2220.73	0.00637	2219.97	0.0026	2250.14	0.0586	2238.55	0.01898	2230.43	0.0042	2248.34	6.79588e-05
2272.77	0.00945	2245.59	0.01303	2205.06	0.02428	2191.61	1.66703e-12	2257.66	0.02577	2244.2	0.01536	2217.04	0.01193	2190.11	0.00253	2272.77	0.0096	2245.59	0.00557	2219.59	0.01073	2191.61	0.0105	2229.08	0.56619	2219.69	0.03084	2220.89	0.00631	2220.14	0.00258	2250.36	0.05751	2238.78	0.01874	2230.64	0.00416	2248.56	6.74195e-05
2272.88	0.00936	2245.7	0.01291	2205.17	0.02393	2191.72	1.40957e-12	2257.77	0.02543	2244.31	0.01521	2217.14	0.01181	2190.21	0.0025	2272.88	0.00951	2245.7	0.00552	2219.7	0.01063	2191.72	0.0104	2229.32	0.54135	2219.85	0.03037	2221.04	0.00625	2220.3	0.00256	2250.57	0.05644	2239	0.0185	2230.85	0.00412	2248.78	6.68839e-05
2272.99	0.00927	2245.81	0.01278	2205.27	0.0236	2191.82	1.19128e-12	2257.88	0.02509	2244.41	0.01506	2217.25	0.0117	2190.32	0.00248	2272.99	0.00942	2245.81	0.00546	2219.8	0.01053	2191.82	0.01031	2229.56	0.51696	2220.01	0.02991	2221.2	0.00619	2220.47	0.00254	2250.79	0.05539	2239.22	0.01826	2231.06	0.00407	2249.01	6.63517e-05
2273.1	0.00918	2245.92	0.01266	2205.38	0.02326	2191.93	1.00631e-12	2257.99	0.02476	2244.52	0.01491	2217.36	0.01159	2190.43	0.00246	2273.1	0.00933	2245.92	0.00541	2219.91	0.01044	2191.93	0.01021	2229.8	0.49309	2220.17	0.02945	2221.36	0.00613	2220.63	0.00252	2251	0.05438	2239.45	0.01803	2231.27	0.00403	2249.23	6.58231e-05
2273.21	0.00909	2246.03	0.01254	2205.49	0.02294	2192.04	8.49674e-13	2258.1	0.02444	2244.62	0.01477	2217.47	0.01147	2190.53	0.00243	2273.21	0.00924	2246.03	0.00536	2220.02	0.01034	2192.04	0.01012	2230.04	0.4698	2220.34	0.02901	2221.52	0.00607	2220.8	0.0025	2251.22	0.05339	2239.67	0.0178	2231.49	0.00399	2249.45	6.52981e-05
2273.32	0.009	2246.13	0.01241	2205.6	0.02262	2192.15	7.17081e-13	2258.21	0.02412	2244.72	0.01462	2217.57	0.01136	2190.64	0.00241	2273.32	0.00915	2246.13	0.00531	2220.13	0.01024	2192.15	0.01003	2230.28	0.44715	2220.5	0.02858	2221.67	0.00601	2220.97	0.00248	2251.43	0.05243	2239.9	0.01758	2231.7	0.00395	2249.68	6.47764e-05
2273.43	0.00891	2246.24	0.01229	2205.7	0.02231	2192.25	6.04918e-13	2258.31	0.02381	2244.83	0.01448	2217.68	0.01125	2190.75	0.00239	2273.43	0.00906	2246.24	0.00526	2220.24	0.01014	2192.25	0.00994	2230.52	0.42519	2220.66	0.02815	2221.83	0.00595	2221.13	0.00246	2251.65	0.05149	2240.12	0.01736	2231.91	0.00391	2249.9	6.42583e-05
2273.53	0.00882	2246.35	0.01218	2205.81	0.02201	2192.36	5.10078e-13	2258.42	0.0235	2244.93	0.01434	2217.79	0.01114	2190.86	0.00236	2273.53	0.00898	2246.35	0.00521	2220.35	0.01005	2192.36	0.00984	2230.76	0.40397	2220.82	0.02774	2221.99	0.00589	2221.3	0.00244	2251.86	0.05058	2240.34	0.01715	2232.12	0.00387	2250.12	6.37435e-05
2273.64	0.00874	2246.46	0.01206	2205.92	0.02171	2192.47	4.29956e-13	2258.53	0.0232	2245.04	0.0142	2217.9	0.01104	2190.96	0.00234	2273.64	0.00889	2246.46	0.00516	2220.46	0.00996	2192.47	0.00975	2231	0.38351	2220.98	0.02733	2222.14	0.00584	2221.47	0.00242	2252.08	0.04969	2240.57	0.01694	2232.33	0.00383	2250.34	6.32321e-05
2273.75	0.00865	2246.57	0.01194	2206.02	0.02141	2192.57	3.62265e-13	2258.64	0.02291	2245.14	0.01406	2218	0.01093	2191.07	0.00232	2273.75	0.00881	2246.57	0.00511	2220.57	0.00986	2192.57	0.00966	2231.24	0.36383	2221.15	0.02694	2222.3	0.00578	2221.63	0.0024	2252.29	0.04882	2240.79	0.01673	2232.55	0.00379	2250.57	6.27241e-05
2273.86	0.00857	2246.67	0.01182	2206.13	0.02113	2192.68	3.05087e-13	2258.75	0.02262	2245.24	0.01392	2218.11	0.01082	2191.18	0.0023	2273.86	0.00873	2246.67	0.00506	2220.68	0.00977	2192.68	0.00957	2231.49	0.34496	2221.31	0.02655	2222.46	0.00573	2221.8	0.00238	2252.51	0.04797	2241.02	0.01652	2232.76	0.00375	2250.79	6.22193e-05
2273.97	0.00849	2246.78	0.01171	2206.24	0.02084	2192.79	2.56867e-13	2258.86	0.02234	2245.35	0.01379	2218.22	0.01072	2191.28	0.00227	2273.97	0.00864	2246.78	0.00502	2220.78	0.00968	2192.79	0.00949	2231.73	0.32689	2221.47	0.02617	2222.61	0.00567	2221.96	0.00236	2252.72	0.04715	2241.24	0.01632	2232.97	0.00371	2251.01	6.17179e-05
2274.08	0.0084	2246.89	0.0116	2206.35	0.02057	2192.89	2.16189e-13	2258.96	0.02206	2245.45	0.01365	2218.33	0.01062	2191.39	0.00225	2274.08	0.00856	2246.89	0.00497	2220.89	0.00959	2192.89	0.0094	2231.97	0.30965	2221.63	0.02579	2222.77	0.00562	2222.13	0.00235	2252.94	0.04634	2241.46	0.01613	2233.18	0.00367	2251.24	6.12197e-05
2274.18	0.00832	2247	0.01148	2206.45	0.0203	2193	1.8191e-13	2259.07	0.02178	2245.56	0.01352	2218.43	0.01051	2191.5	0.00223	2274.18	0.00848	2247	0.00492	2221	0.0095	2193	0.00931	2232.21	0.29322	2221.8	0.02543	2222.93	0.00556	2222.3	0.00233	2253.15	0.04556	2241.69	0.01593	2233.39	0.00364	2251.46	6.07248e-05
2274.29	0.00824	2247.11	0.01137	2206.56	0.02003	2193.11	1.53069e-13	2259.18	0.02151	2245.66	0.01338	2218.54	0.01041	2191.6	0.00221	2274.29	0.0084	2247.11	0.00487	2221.11	0.00941	2193.11	0.00923	2232.45	0.2776	2221.96	0.02507	2223.08	0.00551	2222.46	0.00231	2253.37	0.04479	2241.91	0.01574	2233.6	0.0036	2251.68	6.02331e-05
2274.4	0.00816	2247.21	0.01126	2206.67	0.01977	2193.22	1.28708e-13	2259.29	0.02125	2245.76	0.01325	2218.65	0.01031	2191.71	0.00219	2274.4	0.00832	2247.21	0.00483	2221.22	0.00932	2193.22	0.00914	2232.69	0.26277	2222.12	0.02472	2223.24	0.00546	2222.63	0.00229	2253.58	0.04404	2242.14	0.01555	2233.82	0.00356	2251.91	5.97445e-05
2274.51	0.00808	2247.32	0.01115	2206.78	0.01951	2193.32	1.08277e-13	2259.4	0.02099	2245.87	0.01312	2218.76	0.01021	2191.82	0.00216	2274.51	0.00824	2247.32	0.00478	2221.33	0.00923	2193.32	0.00906	2232.93	0.24872	2222.28	0.02438	2223.4	0.0054	2222.8	0.00227	2253.8	0.04331	2242.36	0.01537	2234.03	0.00353	2252.13	5.92591e-05
2274.62	0.008	2247.43	0.01104	2206.88	0.01926	2193.43	9.10463e-14	2259.5	0.02073	2245.97	0.013	2218.86	0.01011	2191.93	0.00214	2274.62	0.00816	2247.43	0.00474	2221.44	0.00914	2193.43	0.00897	2233.17	0.23542	2222.44	0.02404	2223.56	0.00535	2222.96	0.00225	2254.01	0.0426	2242.58	0.01518	2234.24	0.00349	2252.35	5.87769e-05
2274.73	0.00792	2247.54	0.01094	2206.99	0.01902	2193.54	7.65575e-14	2259.61	0.02048	2246.08	0.01287	2218.97	0.01001	2192.03	0.00212	2274.73	0.00808	2247.54	0.00469	2221.55	0.00906	2193.54	0.00889	2233.41	0.22287	2222.61	0.02371	2223.71	0.0053	2223.13	0.00224	2254.23	0.0419	2242.81	0.015	2234.45	0.00346	2252.57	5.82977e-05
2274.84	0.00785	2247.65	0.01083	2207.1	0.01877	2193.64	6.43997e-14	2259.72	0.02023	2246.18	0.01274	2219.08	0.00992	2192.14	0.0021	2274.84	0.00801	2247.65	0.00465	2221.66	0.00897	2193.64	0.00881	2233.65	0.21103	2222.77	0.02339	2223.87	0.00525	2223.29	0.00222	2254.44	0.04122	2243.03	0.01483	2234.66	0.00342	2252.8	5.78216e-05
2274.94	0.00777	2247.75	0.01072	2207.2	0.01854	2193.75	5.42073e-14	2259.83	0.01999	2246.28	0.01262	2219.19	0.00982	2192.25	0.00208	2274.94	0.00793	2247.75	0.0046	2221.76	0.00889	2193.75	0.00872	2233.89	0.19987	2222.93	0.02307	2224.03	0.0052	2223.46	0.0022	2254.66	0.04055	2243.26	0.01465	2234.87	0.00339	2253.02	5.73485e-05
2275.05	0.00769	2247.86	0.01062	2207.31	0.0183	2193.86	4.56145e-14	2259.94	0.01975	2246.39	0.01249	2219.29	0.00973	2192.35	0.00206	2275.05	0.00785	2247.86	0.00456	2221.87	0.0088	2193.86	0.00864	2234.13	0.18937	2223.09	0.02276	2224.18	0.00515	2223.63	0.00218	2254.87	0.03991	2243.48	0.01448	2235.09	0.00335	2253.24	5.68785e-05
2275.16	0.00762	2247.97	0.01052	2207.42	0.01807	2193.96	3.8393e-14	2260.05	0.01951	2246.49	0.01237	2219.4	0.00963	2192.46	0.00204	2275.16	0.00778	2247.97	0.00452	2221.98	0.00872	2193.96	0.00856	2234.38	0.1795	2223.26	0.02245	2224.34	0.0051	2223.79	0.00217	2255.09	0.03927	2243.7	0.01432	2235.3	0.00332	2253.47	5.64115e-05
2275.27	0.00754	2248.08	0.01041	2207.53	0.01785	2194.07	3.23598e-14	2260.15	0.01928	2246.59	0.01225	2219.51	0.00954	2192.57	0.00202	2275.27	0.0077	2248.08	0.00447	2222.09	0.00864	2194.07	0.00848	2234.62	0.17023	2223.42	0.02215	2224.5	0.00505	2223.96	0.00215	2255.3	0.03865	2243.93	0.01415	2235.51	0.00328	2253.69	5.59474e-05
2275.38	0.00747	2248.19	0.01031	2207.63	0.01763	2194.18	2.73322e-14	2260.26	0.01905	2246.7	0.01213	2219.62	0.00944	2192.67	0.002	2275.38	0.00763	2248.19	0.00443	2222.2	0.00855	2194.18	0.0084	2234.86	0.16152	2223.58	0.02186	2224.65	0.005	2224.13	0.00213	2255.52	0.03804	2244.15	0.01399	2235.72	0.00325	2253.91	5.54862e-05
2275.49	0.0074	2248.29	0.01021	2207.74	0.01741	2194.29	2.30815e-14	2260.37	0.01883	2246.8	0.01201	2219.72	0.00935	2192.78	0.00198	2275.49	0.00756	2248.29	0.00439	2222.31	0.00847	2194.29	0.00833	2235.1	0.15336	2223.74	0.02157	2224.81	0.00495	2224.29	0.00211	2255.73	0.03745	2244.37	0.01383	2235.93	0.00322	2254.14	5.5028e-05
2275.6	0.00732	2248.4	0.01011	2207.85	0.0172	2194.39	1.95164e-14	2260.48	0.01861	2246.91	0.01189	2219.83	0.00926	2192.89	0.00196	2275.6	0.00748	2248.4	0.00435	2222.42	0.00839	2194.39	0.00825	2235.34	0.14571	2223.9	0.02129	2224.97	0.0049	2224.46	0.0021	2255.95	0.03687	2244.6	0.01367	2236.14	0.00319	2254.36	5.45727e-05
2275.7	0.00725	2248.51	0.01001	2207.96	0.01699	2194.5	1.65456e-14	2260.59	0.01839	2247.01	0.01178	2219.94	0.00917	2193	0.00194	2275.7	0.00741	2248.51	0.0043	2222.53	0.00831	2194.5	0.00817	2235.58	0.13853	2224.07	0.02101	2225.13	0.00485	2224.62	0.00208	2256.16	0.0363	2244.82	0.01351	2236.36	0.00315	2254.58	5.41203e-05
2275.81	0.00718	2248.62	0.00991	2208.06	0.01678	2194.61	1.40317e-14	2260.7	0.01818	2247.11	0.01166	2220.05	0.00908	2193.1	0.00193	2275.81	0.00734	2248.62	0.00426	2222.64	0.00823	2194.61	0.00809	2235.82	0.13181	2224.23	0.02074	2225.28	0.00481	2224.79	0.00206	2256.38	0.03575	2245.05	0.01336	2236.57	0.00312	2254.8	5.36706e-05
2275.92	0.00711	2248.73	0.00982	2208.17	0.01658	2194.71	1.1975e-14	2260.8	0.01797	2247.22	0.01154	2220.15	0.00899	2193.21	0.00191	2275.92	0.00727	2248.73	0.00422	2222.74	0.00815	2194.71	0.00802	2236.06	0.12552	2224.39	0.02047	2225.44	0.00476	2224.96	0.00205	2256.59	0.03521	2245.27	0.01321	2236.78	0.00309	2255.03	5.32239e-05
2276.03	0.00704	2248.83	0.00972	2208.28	0.01638	2194.82	1.02381e-14	2260.91	0.01776	2247.32	0.01143	2220.26	0.0089	2193.32	0.00189	2276.03	0.0072	2248.83	0.00418	2222.85	0.00808	2194.82	0.00794	2236.3	0.11962	2224.55	0.02021	2225.6	0.00471	2225.12	0.00203	2256.81	0.03467	2245.49	0.01306	2236.99	0.00306	2255.25	5.27799e-05
2276.14	0.00697	2248.94	0.00963	2208.38	0.01618	2194.93	8.77554e-15	2261.02	0.01756	2247.43	0.01132	2220.37	0.00882	2193.42	0.00187	2276.14	0.00713	2248.94	0.00414	2222.96	0.008	2194.93	0.00787	2236.54	0.11409	2224.72	0.01995	2225.75	0.00467	2225.29	0.00201	2257.02	0.03415	2245.72	0.01291	2237.2	0.00303	2255.47	5.23386e-05
2276.25	0.0069	2249.05	0.00953	2208.49	0.01599	2195.03	7.54148e-15	2261.13	0.01735	2247.53	0.01121	2220.48	0.00873	2193.53	0.00185	2276.25	0.00706	2249.05	0.0041	2223.07	0.00792	2195.03	0.00779	2236.78	0.10891	2224.88	0.0197	2225.91	0.00462	2225.46	0.002	2257.24	0.03365	2245.94	0.01277	2237.41	0.003	2255.7	5.19002e-05
2276.36	0.00683	2249.16	0.00944	2208.6	0.0158	2195.14	6.53595e-15	2261.24	0.01716	2247.63	0.01109	2220.58	0.00864	2193.64	0.00183	2276.36	0.00699	2249.16	0.00406	2223.18	0.00785	2195.14	0.00772	2237.02	0.10406	2225.04	0.01945	2226.07	0.00458	2225.62	0.00198	2257.45	0.03315	2246.17	0.01263	2237.63	0.00297	2255.92	5.14644e-05
2276.46	0.00677	2249.27	0.00934	2208.71	0.01561	2195.25	5.66754e-15	2261.35	0.01696	2247.74	0.01098	2220.69	0.00856	2193.75	0.00182	2276.46	0.00693	2249.27	0.00402	2223.29	0.00777	2195.25	0.00765	2237.27	0.09951	2225.2	0.01921	2226.22	0.00453	2225.79	0.00196	2257.67	0.03266	2246.39	0.01249	2237.84	0.00294	2256.14	5.10314e-05
2276.57	0.0067	2249.37	0.00925	2208.81	0.01543	2195.36	4.93624e-15	2261.45	0.01677	2247.84	0.01088	2220.8	0.00848	2193.85	0.0018	2276.57	0.00686	2249.37	0.00398	2223.4	0.0077	2195.36	0.00758	2237.51	0.09524	2225.36	0.01897	2226.38	0.00449	2225.95	0.00195	2257.88	0.03218	2246.61	0.01235	2238.05	0.00291	2256.36	5.06011e-05
2276.68	0.00663	2249.48	0.00916	2208.92	0.01525	2195.46	4.34207e-15	2261.56	0.01658	2247.95	0.01077	2220.91	0.00839	2193.96	0.00178	2276.68	0.00679	2249.48	0.00394	2223.51	0.00762	2195.46	0.0075	2237.75	0.09123	2225.53	0.01873	2226.54	0.00444	2226.12	0.00193	2258.1	0.03171	2246.84	0.01221	2238.26	0.00288	2256.59	5.01734e-05
[truncated: 191 more rows]

## Sheet: Figure 4c
Figure 4c	Raw images

## Sheet: Figure 4e
Figure 4e	Raw images

## Sheet: Figure 4g
Figure 4g	Raw images

## Sheet: Figure 4h
Figure 4h	Raw images

## Sheet: Supplementary Fig 2a
Wavelength (nm)	13a	13b	13c	13d	13e
400	0.04062	0.06781	0.07099	0.04859	0.01366
405	0.02681	0.04726	0.05984	0.04496	0.01517
410	0.02193	0.0363	0.05071	0.03988	0.01669
[truncated: 78 more rows]

[truncated: 9 more sheets: Supplementary Fig 2b, Supplementary Fig 3a, Supplementary Fig 3b, Supplementary Fig 3c, Supplementary Fig 3d, Supplementary Fig 4, Supplementary Fig 5, Supplementary Fig 6b, Supplementary Fig 8]
